# Supplementary material for: Phylogeography of the second plague pandemic revealed through analysis of historical Yersinia pestis genomes
Source: Nat Commun. 2019 Oct 2;10:4470. doi: 10.1038/s41467-019-12154-0 (PMC6775055; doi:10.1038/s41467-019-12154-0)
Supplement: Supplementary file 4 — Supplementary Data 1 [file 41467_2019_12154_MOESM4_ESM.xlsx]

## Sheet: Supplementary data 1
Supplementary Data 1 - Variant genomic positions identified across previously published and new second pandemic Y. pestis genomes sequenced to date
Position	Reference (CO92)	LAI009	Barcelona 3031	TRP002	NAB003	London ES 8124/8291/11972	OSL1	Ber37	Ber45	London 6330	Bolgar 2370	MAN008	STA001	NMS002	ELW098/549_O	LBG002	STN002	STN007	STN013	STN014	STN020	STN021	STN008	STN019	BRA001	BED024	BED028	BED030	BED034	OBS124	OBS107	OBS116	OBS137	OBS110
19828	C	.	.	N	.	.	.	.	.	.	.	.	.	A	.	.	.	.	N	.	.	.	.	.	.	.	.	.	.	.	.	.	.	.
20767	G	N	N	N	N	N	T	N	.	N	N	N	N	N	N	N	N	N	N	N	N	N	N	N	N	N	N	N	N	N	N	N	N	N
22699	C	.	.	N	N	.	.	.	.	N	.	N	.	T	.	N	N	N	N	N	N	N	N	N	N	N	.	.	N	N	.	.	.	.
29368	G	.	.	.	.	.	.	.	.	.	.	.	T	T	T	T	T	T	T	T	T	T	T	T	T	T	T	T	T	T	T	T	T	T
33569	G	.	.	C	.	.	N	.	.	.	.	.	N	.	.	.	.	.	.	.	.	.	.	.	.	.	.	.	.	.	.	.	.	.
79499	C	.	.	N	.	.	.	.	.	.	.	.	T	.	.	N	.	.	.	.	.	.	.	.	.	.	.	.	.	.	.	.	.	.
100263	C	.	N	.	N	N	N	N	A	N	N	N	N	N	N	N	N	N	N	N	N	.	N	.	N	N	N	N	.	N	.	N	N	N
100383	C	.	.	.	.	.	.	.	.	.	.	.	.	.	.	.	.	.	.	.	.	.	.	.	.	T	T	T	T	T	T	T	T	T
131125	C	.	.	.	.	.	.	.	.	.	.	.	.	.	.	A	A	A	A	A	A	A	A	A	A	.	.	.	.	.	.	.	.	.
146113	A	.	.	T	.	.	.	.	.	.	.	.	.	.	.	.	.	.	.	.	.	.	.	.	.	.	.	.	.	.	.	.	.	.
164513	G	.	.	N	.	.	.	.	.	.	.	.	.	.	.	.	T	N	N	N	T	T	T	T	T	.	.	.	.	.	.	.	.	.
169412	C	.	.	N	.	.	.	.	.	.	.	.	.	T	T	T	T	T	T	T	T	T	T	T	T	T	T	T	T	T	T	T	T	T
173032	C	.	.	.	.	.	.	.	.	.	.	.	.	.	.	.	.	.	.	.	.	.	.	.	.	T	T	T	T	T	T	T	T	T
182517	G	.	.	.	.	.	.	.	.	N	.	.	T	.	.	.	.	.	.	.	.	.	.	.	.	.	.	.	.	.	.	.	.	.
185051	A	.	.	N	.	.	.	.	.	.	.	.	.	.	.	T	N	N	T	N	N	N	N	N	N	.	.	.	.	.	.	.	.	.
186060	C	.	.	.	.	.	.	.	.	.	.	.	.	T	T	N	T	T	T	T	T	T	T	T	T	T	T	T	T	T	T	T	T	T
189227	C	T	.	.	.	.	.	.	.	.	.	.	.	.	.	.	.	.	.	.	.	.	.	.	.	.	.	.	.	.	.	.	.	.
189659	G	.	.	.	.	.	.	.	.	.	.	.	.	.	.	.	.	.	.	.	.	.	.	.	A	.	.	.	.	.	N	.	.	.
190040	C	.	N	N	N	.	.	.	N	.	.	.	N	.	N	N	N	.	N	.	.	.	N	N	.	N	.	N	.	N	N	N	N	A
190041	T	.	N	N	N	.	N	.	G	.	.	.	N	.	N	N	N	.	N	N	N	N	N	N	N	N	N	N	N	N	G	N	N	G
190049	G	N	A	N	N	N	N	.	A	N	N	N	N	.	N	N	N	.	N	.	N	N	N	N	.	N	N	.	N	N	N	N	N	N
200723	C	.	.	.	.	.	.	.	.	N	.	.	.	.	.	.	.	.	.	.	.	.	.	.	.	T	T	T	T	T	T	T	T	T
214613	G	.	.	.	.	.	.	.	.	.	.	.	.	.	.	A	A	A	A	A	A	A	A	A	A	.	.	.	.	.	.	.	.	.
217009	G	.	.	.	.	.	.	.	.	.	.	.	T	T	T	T	T	T	T	T	T	T	T	T	T	T	T	T	T	T	T	T	T	T
225436	T	.	.	.	.	.	.	.	.	.	.	.	.	N	N	N	N	N	A	A	A	N	N	N	N	A	A	A	N	A	A	A	A	A
226722	C	.	.	.	.	.	.	.	.	N	.	.	.	.	.	.	.	.	.	.	.	.	.	.	.	.	.	.	.	T	T	T	T	T
228816	T	.	N	.	.	.	.	.	.	N	.	N	.	.	N	.	N	.	N	.	N	G	N	N	N	.	.	.	.	.	.	.	.	.
232790	C	.	.	N	.	.	.	.	.	N	.	.	.	.	T	N	.	.	N	.	N	N	N	.	.	.	.	.	.	.	N	.	.	.
234892	T	.	.	N	.	.	.	.	.	.	.	.	.	.	.	C	.	.	.	.	.	.	.	.	.	.	.	.	N	.	.	.	.	.
274423	G	.	.	.	.	.	.	.	.	.	.	.	.	.	.	.	.	.	.	.	.	.	.	.	T	.	.	.	.	.	.	.	.	.
300041	C	.	.	N	.	.	.	.	.	.	.	.	.	N	.	N	.	.	.	.	.	.	.	.	.	N	N	N	N	N	N	N	T	N
300043	G	.	.	N	.	.	.	.	.	.	.	.	.	.	.	N	.	.	.	.	.	.	.	.	.	N	A	N	N	N	N	N	.	.
309535	G	.	.	.	.	.	.	.	.	N	.	.	.	.	.	N	A	A	N	A	A	A	A	A	A	.	.	.	.	.	.	.	.	.
362185	T	.	N	G	.	.	.	.	.	N	.	.	N	.	.	.	.	.	.	.	.	.	.	.	N	.	.	.	.	.	.	.	.	.
400143	G	.	.	.	.	.	.	.	.	.	.	.	A	A	A	A	A	A	A	A	A	A	A	A	A	A	A	A	A	A	A	A	A	A
460999	G	.	.	N	.	.	.	.	.	.	.	.	N	.	.	.	.	.	.	.	.	.	N	.	T	.	.	.	.	.	.	.	.	.
477107	C	.	.	.	.	.	.	.	.	.	.	.	.	.	.	.	.	.	.	.	.	.	.	.	.	T	T	T	T	T	T	T	T	T
480773	C	.	.	.	.	.	.	.	.	.	.	.	.	.	.	.	.	.	.	.	.	.	.	.	.	T	T	T	T	T	T	T	T	T
482327	G	.	.	N	N	.	.	.	.	.	.	.	.	.	.	N	.	N	N	.	.	.	N	.	.	N	T	T	T	T	T	T	T	T
497767	G	.	.	T	.	.	.	.	.	.	.	.	.	.	.	.	.	.	.	.	.	.	.	.	.	.	.	.	.	.	.	.	.	.
528975	A	.	.	.	.	.	.	.	.	.	.	.	.	.	.	.	.	.	.	.	.	.	.	.	.	N	N	.	.	N	N	C	N	N
548198	C	.	.	N	.	.	.	.	.	N	.	.	.	.	.	.	A	A	A	A	A	A	A	A	A	.	.	.	.	.	.	.	.	.
592122	C	.	N	.	.	.	T	.	.	N	.	.	N	.	.	.	.	.	.	.	.	.	.	.	.	.	.	.	.	.	.	.	.	.
699494	A	G	G	G	G	G	G	.	.	.	.	G	G	G	G	G	G	G	G	G	G	G	G	G	G	G	G	G	G	G	G	G	G	G
700976	A	N	.	N	.	.	.	N	.	.	.	.	.	.	.	G	.	.	.	.	.	.	.	.	.	.	.	.	N	.	.	.	.	.
862385	T	.	.	N	.	.	.	.	.	.	.	.	G	G	G	G	G	G	G	G	G	G	G	G	G	G	G	G	G	G	G	G	G	G
867712	C	.	.	.	N	.	.	.	.	N	.	.	.	A	A	N	A	A	A	A	A	A	A	A	A	A	A	A	A	A	A	A	A	A
868549	G	.	.	.	.	.	N	.	N	.	.	.	N	.	.	N	.	.	.	.	.	.	.	.	.	C	C	C	C	C	C	C	C	C
869820	A	.	.	.	.	.	.	.	.	.	.	.	.	.	.	.	.	.	.	.	.	.	.	.	.	G	G	G	G	G	G	G	G	G
899158	C	.	N	N	.	.	.	.	.	.	.	.	.	.	.	N	.	.	N	.	.	.	N	.	.	T	T	T	T	T	T	T	T	T
944177	C	N	N	N	N	N	.	N	.	N	N	N	N	N	N	N	N	G	N	N	N	G	N	N	N	N	N	N	N	N	N	N	N	N
944178	G	N	N	N	N	N	.	.	.	N	N	N	N	N	N	N	N	N	N	N	N	A	N	N	N	N	N	N	N	N	N	N	N	.
951295	C	.	.	N	.	.	.	.	.	.	.	.	.	.	.	.	.	.	.	.	.	.	.	.	.	T	T	T	T	T	T	T	T	T
961795	C	.	.	.	.	.	.	.	.	N	.	.	.	T	T	N	T	T	T	T	T	T	N	T	T	T	T	T	T	T	T	T	T	N
965281	C	.	.	.	.	.	N	.	.	.	.	.	.	.	.	.	.	.	.	.	.	.	.	.	.	A	A	A	A	A	A	A	A	A
983623	C	.	.	.	.	.	.	.	.	.	.	.	T	.	.	.	.	.	.	.	.	.	.	.	.	.	.	.	.	.	.	.	.	.
997286	C	.	.	.	.	.	.	.	.	N	.	.	.	.	.	.	.	.	.	.	.	.	.	.	T	.	.	.	.	.	N	.	.	.
1061182	C	.	.	.	.	.	.	.	.	.	.	.	.	.	.	.	.	.	.	.	.	.	.	.	T	.	.	.	.	.	.	.	.	.
1159539	T	.	.	.	.	.	.	.	.	.	.	.	.	.	.	N	.	.	.	.	.	.	.	.	.	A	A	A	A	A	A	A	A	A
1168951	G	.	.	.	.	.	.	.	.	.	.	.	.	.	.	.	.	.	.	.	.	.	.	.	.	T	T	T	T	T	T	T	T	T
1189479	C	.	.	.	.	.	.	.	.	.	.	.	.	.	.	.	.	.	.	.	.	.	.	.	.	T	T	T	T	T	T	T	T	T
1201122	G	.	.	.	.	.	.	.	.	.	.	T	.	.	.	.	.	.	.	.	.	.	.	.	.	.	.	.	.	.	.	.	.	.
1230108	T	.	N	N	C	N	N	.	.	N	.	.	N	.	N	N	.	.	N	.	.	.	N	N	.	.	N	.	N	.	N	.	.	N
1232222	C	.	.	.	.	.	.	.	.	.	.	.	T	T	T	T	T	T	T	T	T	T	T	T	T	T	T	T	T	T	T	T	T	T
1254157	C	.	.	.	.	.	.	.	.	.	.	.	T	T	T	T	T	T	T	T	T	T	T	T	T	T	T	T	T	T	T	T	T	T
1304271	C	.	.	.	.	.	.	.	.	.	.	.	.	T	.	.	.	.	.	.	.	.	.	.	.	.	.	.	.	.	.	.	.	.
1308719	G	.	.	N	.	.	.	.	.	N	.	A	A	A	A	N	N	A	A	A	A	A	A	A	A	A	A	A	A	A	A	A	A	A
1364191	C	.	.	.	.	.	.	.	.	.	.	.	.	A	.	N	.	.	.	.	.	.	.	.	.	.	.	.	.	.	.	.	.	.
1370093	T	.	.	G	.	.	.	.	.	N	.	.	.	.	.	.	.	.	.	.	.	.	.	.	.	.	.	.	.	.	.	.	.	.
1378105	G	.	.	.	.	.	.	.	.	.	.	.	.	.	.	.	.	.	.	.	.	.	.	.	.	T	T	T	T	T	T	T	T	T
1384546	A	.	.	N	N	.	.	.	.	.	.	.	N	N	N	N	.	N	.	.	.	N	N	.	G	N	.	.	.	.	.	.	.	.
1439084	T	.	.	N	.	.	.	.	.	.	.	.	.	.	.	N	.	.	N	.	.	.	N	.	.	.	N	N	N	A	.	N	N	N
1439085	A	.	.	N	.	.	.	.	.	.	.	.	.	.	.	N	.	.	N	.	.	.	N	.	.	.	.	N	N	C	.	N	N	N
1440851	G	.	.	N	N	.	.	.	.	.	.	.	.	.	.	N	N	N	N	.	.	.	N	N	.	N	.	.	.	T	T	T	T	T
1450916	T	.	.	.	.	.	.	.	.	.	.	.	.	.	.	N	.	.	.	.	.	.	.	.	.	N	A	A	N	.	.	.	.	.
1451124	T	.	.	N	.	.	.	.	.	N	.	.	.	.	.	.	.	.	.	.	.	.	.	.	.	G	G	G	G	N	G	G	G	G
1458573	T	.	.	.	.	.	.	.	.	N	.	.	.	.	.	.	.	.	.	.	.	.	.	.	.	.	.	.	.	A	A	A	A	A
1466798	T	.	.	.	.	.	.	.	.	.	.	.	C	N	C	N	N	C	N	N	C	N	N	C	C	C	C	N	C	C	N	C	C	N
1466799	C	.	.	.	.	.	.	.	.	.	.	.	N	T	N	T	N	N	N	N	N	N	N	.	N	.	N	N	N	N	N	N	N	N
1473704	T	.	.	.	.	.	.	.	.	.	.	.	.	.	.	.	.	.	.	.	.	.	N	.	.	C	A	N	N	.	.	.	.	.
1478233	C	.	.	N	N	.	.	.	.	N	.	N	T	.	.	N	.	.	N	.	.	.	N	.	.	.	.	.	.	.	.	.	.	.
1481292	C	.	.	.	.	.	.	.	.	N	.	.	.	.	.	.	.	.	.	.	.	.	.	.	.	N	T	T	N	N	N	T	T	T
1481297	G	.	.	.	.	.	.	.	.	.	.	.	.	.	.	.	.	.	.	.	.	.	.	.	.	N	A	N	N	N	N	N	N	N
1481381	G	.	.	N	.	.	.	.	.	.	.	.	.	.	.	.	.	.	.	.	.	.	.	.	.	N	A	A	A	N	A	N	N	N
1481393	G	.	.	N	.	.	.	.	.	.	.	.	.	.	.	.	.	.	.	.	.	.	.	.	.	A	A	A	A	A	A	N	A	N
1511518	A	.	.	.	.	.	.	.	.	.	.	.	.	.	.	.	.	.	.	.	.	.	.	.	.	N	N	G	N	N	N	N	G	N
1549630	A	.	.	.	.	.	.	.	.	N	.	.	.	.	G	G	G	G	G	G	G	G	G	G	G	G	G	G	G	G	N	G	G	G
1576532	G	.	.	.	.	.	.	.	.	.	.	.	.	N	N	N	N	N	N	T	N	T	N	N	N	N	T	T	N	N	N	N	N	N
1577025	T	.	.	.	.	.	.	.	.	.	.	.	.	.	N	N	N	N	N	N	N	N	N	N	N	N	N	A	N	N	N	N	N	N
1586982	C	.	.	.	.	.	.	.	.	.	.	.	.	.	.	.	.	.	.	.	.	.	.	.	.	A	A	A	A	A	A	A	A	A
1589543	C	.	N	N	.	.	.	.	.	.	.	.	.	.	.	.	.	.	.	.	.	.	.	.	A	.	.	.	.	.	.	.	.	.
1614945	T	.	.	.	.	.	.	.	.	N	.	.	.	G	G	G	G	G	G	G	G	G	G	G	G	G	G	G	G	G	G	G	G	G
1644408	C	.	.	.	.	.	.	.	.	.	.	.	.	.	.	.	.	.	.	.	.	.	.	.	.	.	.	.	.	A	A	A	A	A
1650020	G	.	.	N	.	.	.	.	.	.	.	.	N	.	.	.	.	.	.	.	.	.	N	.	A	.	.	.	.	.	.	.	.	.
1708192	C	.	.	N	.	.	.	.	.	.	.	.	.	.	.	.	.	.	.	.	.	.	.	.	.	A	A	A	A	A	A	A	A	A
1711356	A	.	N	N	N	N	N	N	G	N	N	N	N	N	N	N	N	N	N	N	.	N	N	N	N	.	N	N	N	N	N	N	.	N
1711357	C	.	N	N	N	N	N	N	G	N	.	N	N	N	N	N	N	N	N	N	.	N	N	N	N	.	N	N	N	N	N	N	.	N
1713927	C	.	.	N	.	.	.	.	.	N	.	.	.	.	.	N	.	.	.	.	.	.	N	.	.	.	.	.	.	N	A	A	A	A
1722566	T	.	.	N	N	.	.	.	.	N	.	N	.	N	.	N	N	N	N	N	G	N	N	N	.	N	.	.	.	.	.	.	.	.
1722572	G	.	.	N	N	.	.	.	.	N	.	.	.	.	.	N	N	N	N	A	N	N	N	N	A	N	.	.	.	.	.	.	.	.
1724647	C	.	.	.	N	.	.	.	.	.	.	.	.	.	.	.	.	.	.	.	.	.	.	.	.	T	T	T	T	T	T	T	T	T
1739399	G	.	.	N	N	.	.	.	.	N	.	.	.	.	.	N	N	N	N	T	N	N	N	N	T	.	.	.	.	N	.	.	.	.
1754168	T	.	.	N	N	.	.	.	.	.	.	.	.	.	.	N	G	G	N	G	N	N	N	N	G	.	.	.	.	.	.	.	.	.
1780119	C	.	.	N	.	.	.	.	.	.	.	.	.	.	.	.	.	.	.	.	.	.	.	.	.	N	N	T	N	N	N	N	N	N
1780122	G	.	.	N	N	.	.	.	.	.	.	.	.	.	.	.	.	.	.	.	.	.	.	.	.	N	N	T	N	N	N	N	N	N
1781245	G	.	.	N	.	.	.	.	.	.	.	.	.	.	.	.	.	.	.	.	.	.	.	.	.	N	N	A	N	N	N	N	N	N
1781246	G	.	.	N	.	.	.	.	.	.	.	.	.	.	.	.	.	.	.	.	.	.	.	.	.	N	N	C	N	N	N	N	N	N
1791458	A	.	.	N	N	.	.	.	.	N	.	.	.	.	.	N	N	N	N	N	N	N	N	N	G	N	.	.	N	.	.	.	.	.
1802254	G	.	.	N	.	.	.	.	.	N	.	.	.	.	.	N	N	A	N	A	A	A	N	A	A	.	.	.	.	.	.	.	.	.
1870763	C	.	.	.	.	.	.	.	.	.	.	.	.	.	.	N	.	.	.	.	.	.	.	.	.	N	A	A	N	N	N	N	N	N
1870766	G	.	.	.	.	.	.	.	.	N	.	.	.	.	.	N	.	.	.	.	.	.	.	.	.	N	N	T	N	N	N	N	N	N
1871129	T	.	.	N	.	.	.	.	.	.	.	.	.	.	.	.	.	.	.	.	.	.	.	.	.	N	N	N	N	N	C	N	N	C
1883743	C	.	.	N	N	.	.	.	.	N	.	.	.	.	.	N	N	N	N	.	.	.	N	.	.	N	N	N	N	N	T	N	N	N
1883750	A	.	.	N	N	.	.	.	.	N	.	.	.	.	.	N	N	.	N	.	.	.	N	.	.	N	N	N	N	N	T	N	N	N
1935112	C	.	.	.	.	.	.	.	.	.	.	.	.	.	.	.	.	.	.	.	.	.	.	.	.	A	A	A	A	A	A	A	A	A
1952848	G	.	.	.	.	.	.	.	.	.	.	A	A	A	A	A	A	A	A	A	A	A	A	A	A	A	A	A	A	A	A	A	A	A
2010427	G	.	.	.	.	.	.	.	.	.	.	.	.	.	.	.	.	.	.	.	.	.	.	.	T	.	.	.	.	.	.	.	.	.
2071670	G	.	.	.	.	.	N	.	.	N	.	.	.	.	.	.	.	.	N	.	.	.	.	.	.	T	T	T	T	T	T	T	T	T
2076353	C	.	.	.	.	.	.	.	.	.	.	.	.	.	.	.	.	.	.	.	.	.	.	.	.	T	T	T	T	T	T	T	T	T
2077729	C	N	N	N	N	N	N	.	.	N	N	N	N	N	N	T	N	N	N	T	T	N	N	T	N	T	T	N	N	N	.	N	N	N
2077732	G	N	N	A	N	N	N	.	.	N	N	A	N	N	N	A	N	N	N	A	A	A	N	A	N	A	A	N	A	N	.	N	N	N
2105332	C	.	.	N	.	.	.	.	.	N	.	.	.	.	.	.	.	.	N	.	.	.	N	.	.	.	.	.	.	N	T	T	T	T
2105376	A	.	.	N	N	.	.	.	.	N	.	N	.	.	.	.	.	.	N	.	.	.	N	.	.	.	.	.	.	G	N	G	G	G
2238702	A	.	.	N	N	.	.	.	.	N	N	.	.	.	.	N	.	.	N	.	.	.	.	.	T	.	.	.	.	N	.	.	.	.
2262577	T	G	G	G	G	G	G	.	.	.	.	G	G	G	G	G	G	G	G	G	G	G	G	G	G	G	G	G	G	G	G	G	G	G
2264654	C	.	.	N	.	.	.	.	.	N	.	.	.	.	.	.	.	.	.	.	.	.	.	.	.	.	.	.	.	A	A	A	A	A
2281061	C	.	N	.	.	.	.	.	.	.	N	.	A	A	A	N	A	A	A	A	A	A	A	A	A	A	A	A	A	A	N	A	A	A
2292030	C	.	.	.	.	.	.	.	.	.	.	.	.	T	T	T	T	T	T	T	T	T	T	T	T	T	T	T	T	T	T	T	T	T
2414599	T	.	.	N	N	.	.	.	.	N	.	.	.	.	.	N	N	.	N	.	.	.	.	.	.	C	C	C	C	C	C	C	C	C
2471721	G	.	.	N	N	.	.	.	.	.	.	.	N	N	N	N	N	N	N	N	N	N	N	N	N	N	N	T	N	N	N	N	N	N
2471722	T	.	.	N	N	.	.	.	.	.	.	.	N	N	N	N	N	N	N	N	N	N	N	N	N	N	N	G	N	N	N	N	N	N
2472073	G	.	.	.	.	.	.	.	.	.	.	.	.	T	.	.	.	.	N	.	.	.	.	.	.	.	.	.	.	.	N	.	.	.
2472383	A	.	.	N	.	.	.	.	.	.	.	.	.	.	.	.	.	.	N	.	.	.	.	.	.	G	G	G	G	G	G	G	G	G
2507983	T	.	.	N	N	.	.	.	.	.	.	.	.	.	.	.	N	.	N	.	.	.	N	N	.	G	G	G	G	G	G	G	G	G
2519931	C	.	.	.	.	.	.	.	.	.	.	.	.	T	T	T	T	T	T	T	T	T	T	T	T	T	T	T	T	T	T	T	T	T
2540517	A	.	.	.	.	.	.	.	.	.	.	.	N	N	N	T	N	N	N	T	N	N	N	N	T	N	N	N	N	N	N	N	N	N
2542508	A	.	.	.	.	.	.	.	.	.	.	.	N	N	N	N	N	N	N	N	N	N	N	N	N	N	N	C	N	N	N	N	N	N
2542509	G	.	.	.	.	.	.	.	.	.	.	.	N	N	N	N	N	N	N	A	N	N	N	N	N	N	N	A	N	N	N	N	N	N
2596736	A	.	.	N	.	.	.	.	.	N	.	.	.	.	.	.	.	.	.	.	.	.	.	.	.	.	.	.	.	G	G	G	G	G
2671194	G	.	.	.	.	.	.	.	.	.	.	.	.	.	.	.	.	.	.	.	.	.	.	.	.	A	A	A	A	A	A	A	A	A
2681179	G	.	.	N	.	.	.	.	.	N	.	A	.	.	.	.	.	.	.	.	.	.	.	.	.	.	.	.	.	.	.	.	.	.
2727385	A	.	.	.	.	.	.	.	.	.	.	.	.	.	.	.	.	.	.	.	.	.	.	.	.	.	.	.	.	G	G	G	G	G
2863092	G	.	.	.	.	.	.	.	.	N	.	.	.	.	.	.	.	.	.	.	.	.	.	.	A	.	.	.	.	.	.	.	.	.
2877295	G	.	.	N	.	.	.	.	.	.	.	.	.	A	A	A	A	A	A	A	A	A	A	A	A	A	A	A	A	A	A	A	A	A
2911615	A	.	.	.	.	.	.	.	.	.	.	.	.	.	.	T	T	T	T	T	T	T	T	T	T	.	.	.	.	.	.	.	.	.
2918297	T	.	.	.	.	.	.	.	.	.	.	.	.	.	.	.	.	.	.	.	.	.	N	.	.	G	G	G	G	G	G	G	G	G
2930644	C	.	.	.	.	.	.	.	.	N	.	.	.	T	.	.	.	.	.	.	.	.	.	.	.	.	.	.	.	.	.	.	.	N
2952582	A	.	.	N	.	N	.	.	.	N	.	.	.	C	.	.	.	.	.	.	.	.	.	N	.	.	.	.	.	.	N	.	.	.
2964936	A	.	.	N	N	N	.	.	.	N	.	N	.	.	.	N	N	N	N	.	.	.	N	N	.	G	G	G	G	G	G	G	G	G
2973013	C	.	N	.	.	.	.	.	.	.	.	.	.	.	.	.	.	.	.	.	.	.	.	.	.	.	.	.	.	T	T	T	T	T
2992718	C	.	.	.	.	.	.	.	.	N	.	.	.	A	.	.	.	.	.	.	.	.	.	.	.	.	.	.	.	.	.	.	.	.
3017615	A	N	.	G	.	N	N	.	.	N	.	.	.	N	N	N	.	.	.	.	.	N	.	N	.	.	.	.	.	.	.	.	.	.
3025157	G	.	A	N	N	N	.	.	N	N	N	N	N	N	N	N	N	N	.	N	N	N	N	.	N	N	N	N	N	.	N	N	N	N
3030042	G	.	.	.	.	.	.	.	.	N	.	.	T	T	T	T	T	T	T	T	T	T	T	T	T	T	T	T	T	T	T	T	T	T
3035749	G	.	.	.	.	.	.	.	.	.	.	T	.	.	.	.	.	.	.	.	.	.	.	.	.	.	.	.	.	.	.	.	.	.
3070014	G	N	N	C	N	N	N	.	N	N	N	.	N	N	N	.	N	N	.	.	.	N	N	N	N	.	.	.	N	N	.	.	N	.
3098104	C	.	N	.	.	.	.	.	.	N	.	.	.	.	.	.	.	.	.	.	.	.	.	.	.	.	.	.	.	A	N	A	A	A
3105712	T	.	.	.	.	.	.	.	.	N	.	.	.	C	.	.	.	.	.	.	.	.	.	.	.	.	.	.	.	.	.	.	.	.
3206734	T	.	.	.	.	.	.	.	.	N	.	A	.	.	.	N	.	.	.	.	.	.	.	.	.	.	.	.	.	.	.	.	.	.
3223359	C	N	N	N	N	N	N	N	N	N	N	N	N	A	.	N	A	N	N	A	N	A	N	N	N	N	N	N	A	N	N	N	N	N
3229407	T	.	N	.	.	.	.	.	.	.	N	.	.	.	.	.	.	.	.	.	.	.	.	.	.	C	C	C	C	C	C	C	C	C
3254908	G	.	.	.	.	.	.	.	.	.	.	.	A	A	A	A	A	A	A	A	A	A	A	A	A	A	A	A	A	A	A	A	A	A
3256366	T	.	.	C	.	.	.	.	.	.	.	.	.	.	.	.	.	.	.	.	.	.	.	.	.	.	.	.	.	.	.	.	.	.
3269577	G	.	.	.	.	.	.	.	.	N	.	.	T	T	T	N	T	T	T	T	T	T	T	T	T	T	T	T	T	T	N	T	T	T
3269613	G	.	.	N	N	.	.	.	.	.	.	.	.	.	.	.	.	.	.	.	.	.	.	.	.	N	N	N	.	.	A	N	.	N
3269615	C	.	.	N	N	.	.	.	.	.	.	.	.	.	.	.	.	.	.	.	.	.	.	.	.	N	N	N	.	N	T	N	N	N
3299755	C	N	T	N	.	N	N	N	N	N	.	N	N	N	N	N	N	N	N	N	N	N	N	N	N	N	N	N	N	N	N	N	N	N
3377812	G	.	.	.	.	.	.	.	.	N	.	.	.	A	.	.	.	.	.	.	.	.	.	.	.	.	.	.	.	.	.	.	.	.
3387542	C	N	T	N	N	N	N	.	.	N	N	N	N	N	T	N	N	T	N	N	N	N	N	T	N	N	N	N	N	N	N	N	N	N
3407572	A	.	N	.	.	.	.	.	.	N	.	.	.	.	.	.	.	.	.	.	.	.	.	.	.	T	T	T	T	T	T	T	T	T
3448508	G	.	.	.	.	.	.	.	.	.	.	.	.	.	.	.	A	A	A	A	A	A	A	A	A	.	.	.	.	.	.	.	.	.
3515933	A	.	.	.	N	.	.	.	.	.	.	.	.	T	N	N	N	N	N	N	N	N	N	N	N	N	N	N	N	.	N	N	N	N
3535033	C	.	.	.	.	.	.	.	.	N	.	.	N	N	N	N	N	N	N	N	T	N	N	N	N	N	N	N	N	N	.	N	N	N
3535034	C	.	.	.	.	.	.	.	.	N	.	.	N	N	N	N	N	N	N	N	G	N	N	N	N	N	N	N	N	N	.	.	N	N
3540139	G	.	.	.	.	.	.	.	.	.	.	A	A	A	A	A	A	A	A	A	A	A	A	A	A	A	A	A	A	A	A	A	A	A
3568853	A	.	.	.	.	.	.	.	.	.	.	.	C	.	.	.	.	.	.	.	.	.	.	.	.	.	.	.	.	.	.	.	.	.
3610371	C	.	.	N	.	.	.	.	.	.	.	.	.	.	.	.	.	.	.	.	.	.	.	.	.	T	T	T	T	T	T	T	T	T
3613964	C	.	.	N	.	.	.	.	.	N	.	.	.	.	.	N	.	.	.	.	.	.	N	.	.	A	A	A	A	A	A	A	A	A
3620114	G	.	.	.	.	.	.	.	.	.	.	.	.	.	.	.	.	.	.	.	.	.	.	.	.	A	A	A	A	A	A	A	A	A
3620500	G	.	.	.	.	.	.	.	.	N	.	.	N	.	.	.	.	.	.	.	.	.	.	.	.	A	A	A	A	A	A	A	A	A
3642484	C	.	.	.	.	.	.	.	.	N	.	A	.	.	.	N	.	.	.	.	.	.	.	.	.	.	.	.	.	.	.	.	.	.
3643387	G	.	.	N	.	.	N	.	N	N	T	.	N	.	.	.	.	.	.	.	.	.	.	.	.	.	.	.	.	.	.	.	.	.
3644733	G	.	.	.	.	.	N	.	.	N	.	A	.	.	.	.	.	.	.	.	.	.	.	.	.	.	.	.	.	.	N	.	.	.
3698192	G	.	.	N	.	.	.	.	.	.	.	T	.	.	.	.	.	.	.	.	.	.	.	.	.	.	.	.	.	.	.	.	.	.
3761046	G	N	.	N	.	N	N	N	N	N	N	N	.	N	N	N	N	N	N	N	.	N	N	N	N	N	N	N	N	N	A	N	N	N
3764396	C	N	N	N	N	N	.	.	.	N	.	N	A	A	A	N	N	N	N	A	A	N	N	N	N	N	N	A	N	N	A	A	A	A
3782640	G	.	.	N	.	.	.	.	.	N	.	.	.	.	.	.	.	.	.	.	.	.	.	.	.	A	A	A	A	A	A	A	A	A
3806677	C	T	T	T	T	T	T	T	T	T	.	T	T	T	T	T	T	T	N	T	T	T	N	T	T	T	T	T	T	T	T	T	T	T
3824821	G	.	.	.	.	.	.	.	.	N	.	.	.	.	.	.	.	.	.	.	.	.	.	.	.	.	.	.	.	A	A	A	A	A
3826553	A	N	N	N	N	N	N	N	.	N	N	N	N	N	.	N	G	N	N	N	N	N	N	N	.	N	N	N	N	.	.	N	N	N
3860572	G	.	.	.	.	.	.	.	.	N	.	.	.	.	.	.	A	N	N	A	A	A	N	N	A	.	.	.	.	.	.	.	.	.
3872698	C	.	.	N	.	.	.	.	.	N	.	.	T	T	T	T	T	T	T	T	T	T	T	T	T	T	T	T	T	T	T	T	T	T
3888808	C	.	.	.	.	.	N	.	.	.	.	.	.	.	.	.	.	.	.	.	.	.	.	.	.	.	.	.	.	.	.	T	.	.
3920393	G	.	.	.	.	.	.	.	.	N	.	.	.	.	.	A	A	A	A	A	A	A	A	A	A	.	.	.	.	.	.	.	.	.
3944305	C	.	.	N	.	.	.	.	.	.	.	.	.	.	.	.	.	.	.	.	.	.	.	.	.	A	A	A	A	A	A	A	A	A
3973901	G	.	.	N	.	.	.	.	.	.	.	.	.	.	.	.	.	.	.	.	.	.	.	.	.	A	A	A	A	A	A	A	A	A
3988141	C	.	.	.	.	.	.	.	.	.	.	.	.	.	.	.	.	.	.	.	.	.	.	.	.	.	.	.	.	T	T	T	T	T
3989422	C	.	.	N	N	.	.	.	.	.	.	.	.	.	A	.	.	.	N	.	.	.	.	.	.	.	.	.	.	.	.	.	.	.
4134121	A	.	.	.	N	.	.	.	.	N	.	.	.	.	.	.	.	.	.	.	.	.	.	.	.	T	T	T	T	T	T	T	T	T
4150574	C	.	.	.	.	.	.	.	.	.	.	.	.	A	A	A	A	A	A	A	A	A	A	A	A	A	A	A	A	A	A	A	A	A
4190286	C	.	N	.	.	.	.	.	.	N	N	.	.	.	.	.	.	.	.	.	.	.	.	.	.	A	A	A	A	A	A	A	A	A
4200201	G	.	.	C	.	.	N	.	.	N	.	.	.	N	.	.	.	.	.	.	.	.	.	.	.	.	.	.	.	.	.	.	.	.
4200639	C	.	.	.	.	.	.	.	.	N	.	.	N	.	.	.	.	.	.	.	.	.	.	.	.	A	A	A	A	A	A	A	A	A
4208536	A	.	.	N	N	.	.	.	.	N	.	.	.	.	.	N	.	.	N	.	.	.	N	N	.	G	G	G	G	G	G	G	G	G
4214590	A	.	.	.	.	.	.	.	.	N	.	.	N	N	N	N	N	N	N	N	N	N	N	N	N	N	N	T	N	N	N	N	N	N
4232240	C	.	.	N	.	.	.	.	.	N	.	.	.	.	.	.	.	.	.	.	.	.	.	.	.	.	.	.	.	N	T	N	N	N
4236782	C	.	.	N	.	.	.	.	.	.	.	.	.	.	.	.	.	.	N	.	.	.	.	.	.	N	.	N	.	N	N	T	N	N
4236789	C	.	.	N	.	.	N	N	.	.	.	.	.	.	.	.	.	.	N	.	.	.	.	.	.	N	.	N	N	N	N	G	N	N
4242260	G	.	.	N	.	.	.	.	.	N	.	.	.	T	T	N	T	T	T	T	T	T	T	T	T	T	T	T	T	T	T	T	T	T
4271997	G	.	.	.	.	.	.	.	.	.	.	.	.	.	.	.	A	A	A	A	A	A	A	A	.	.	.	.	.	.	.	.	.	.
4282033	G	.	.	.	.	.	.	.	.	N	.	T	.	.	.	.	.	.	.	.	.	.	.	.	.	.	.	.	.	.	.	.	.	.
4301295	G	.	.	.	.	.	.	.	.	T	.	.	.	.	.	.	.	.	.	.	.	.	.	.	.	.	.	.	.	.	.	.	.	.
4343973	G	.	.	.	.	.	.	.	.	.	.	.	.	.	.	.	.	.	A	.	.	A	.	.	.	.	.	.	.	.	.	.	.	.
4363505	C	.	.	.	.	.	.	.	.	.	.	.	.	.	.	.	.	.	.	.	.	.	.	.	.	T	T	T	T	T	T	T	T	T
4396236	G	.	.	.	.	.	N	.	.	N	.	.	.	.	.	N	.	.	.	.	.	.	.	.	.	T	T	T	T	T	T	T	T	T
4421278	G	.	N	N	N	N	.	.	N	N	N	.	N	N	.	N	N	N	N	N	.	N	N	N	N	N	N	N	N	A	N	N	N	N
4456212	C	.	N	.	.	.	.	.	.	.	N	.	.	.	.	.	.	.	.	.	.	.	.	.	.	A	A	A	A	A	A	A	A	A
4491395	C	N	N	N	T	N	.	.	.	N	N	N	N	N	N	N	N	N	N	N	N	N	N	N	.	N	N	N	N	N	N	N	N	N
4567317	C	.	.	.	.	.	.	.	.	N	.	.	.	N	N	N	N	N	N	N	N	N	.	N	.	.	N	.	N	N	.	A	N	N
4590845	A	.	.	N	.	N	.	.	.	N	.	.	.	.	.	.	.	.	N	.	.	.	.	.	G	N	.	.	.	.	.	.	.	.
4616904	T	.	.	N	.	.	.	.	.	.	.	.	.	.	.	.	.	.	.	.	.	.	.	.	.	C	C	C	C	C	C	C	C	C
4631182	G	.	.	N	N	.	.	.	.	N	.	.	.	.	.	T	T	T	T	T	T	T	T	T	T	.	.	.	.	.	.	.	.	.
4642828	G	.	.	N	N	N	.	.	.	N	.	N	.	.	N	N	N	N	N	N	N	N	N	N	.	N	N	A	N	A	A	A	A	A
4646438	G	.	.	.	.	.	.	.	.	.	.	.	.	A	.	.	.	.	.	.	.	.	.	.	.	.	.	.	.	.	.	.	.	.
