# Supplementary material for: Phylogeography of the second plague pandemic revealed through analysis of historical Yersinia pestis genomes
Source: Nat Commun. 2019 Oct 2;10:4470. doi: 10.1038/s41467-019-12154-0 (PMC6775055; doi:10.1038/s41467-019-12154-0)
Supplement: Supplementary file 5 — Supplementary Data 2 [file 41467_2019_12154_MOESM5_ESM.xlsx]

## Sheet: Supplementary data 2
Supplementary Data 2 - Assessment of unique SNPs in all newly reconstructed genomes that exhibited a minimum of 50% genomic coverage at 5-fold. Genomes that are not listed within the table did not yield any private SNP calls (LAI009, STN014, STN021, STN019, STN007, STN002, STN008, STN013, BED034, BED024).
Sample	SNP coordinates on reference (CO92)	Ref	SNP	Occurs in # of samples	Mean coverage (strict mapping - 50bp window)	Mean coverage (lenient mapping - 50bp window)	Mapping ratio (lenient/strict - 50bp window)	Heterozygous positions (50bp window)	Positions not covered (50bp window)	Score	Classification (True / False)
BED028	300043	G	A	1	10.02	11.32	1.12974	1	0	2.12974	FALSE
	1481297	G	A	1	8.18	8.9	1.08802	0	24	25.088	FALSE
BED030	1577025	T	A	1	4.12	5.8	1.40777	0	24	25.4078	FALSE
	1780119	C	T	1	11.08	13.26	1.19675	0	20	21.1968	FALSE
	1780122	G	T	1	9.06	11.12	1.22737	0	23	24.2274	FALSE
	1781245	G	A	1	5.96	6.54	1.09732	0	24	25.0973	FALSE
	1781246	G	C	1	6.34	6.94	1.09464	0	23	24.0946	FALSE
	1870766	G	T	1	4.76	5.38	1.13025	0	21	22.1303	FALSE
	2471721	G	T	1	7.04	9.74	1.38352	0	22	23.3835	FALSE
	2471722	T	G	1	7.62	10.38	1.3622	0	21	22.3622	FALSE
	2542508	A	C	1	8.12	8.74	1.07635	0	24	25.0764	FALSE
	4214590	A	T	1	10.36	11.24	1.08494	0	0	1.08494	FALSE
BRA001	1384546	A	G	1	20.82	17.94	0.861671	2	0	2.86167	FALSE
	1650020	G	A	1	6.56	6.56	1	0	0	1	TRUE
	1791458	A	G	1	6.82	6.82	1	0	0	1	TRUE
	2238702	A	T	1	8.54	9.08	1.06323	0	0	1.06323	FALSE
BRA003	379431	A	C	1	17.4	28.6	1.64368	1	0	2.64368	FALSE
	731010	C	T	1	21.44	45.72	2.13246	2	0	4.13246	FALSE
	1254820	G	A	1	20.8	25.64	1.23269	1	0	2.23269	FALSE
	3518204	G	A	1	13.36	16.6	1.24251	1	0	2.24251	FALSE
	4165599	A	G	1	11.2	22.6	2.01786	1	0	3.01786	FALSE
	4200582	T	C	1	11.5	24.7	2.14783	1	0	3.14783	FALSE
	4201835	G	A	1	80.96	100.24	1.23814	0	0	1.23814	FALSE
	4371559	G	A	1	29.62	66.9	2.25861	1	0	3.25861	FALSE
	4598920	A	G	1	3.8	4.48	1.17895	0	11	12.1789	FALSE
LBG002	234892	T	C	1	3.54	4.2	1.18644	2	19	22.1864	FALSE
	700976	A	G	1	9.46	13.08	1.38266	0	0	1.38266	FALSE
MAN008	1201122	G	T	1	20.82	20.82	1	0	0	1	TRUE
	2681179	G	A	1	18.92	18.92	1	0	0	1	TRUE
	3035749	G	T	1	25.26	26.4	1.04513	0	0	1.04513	FALSE
	3206734	T	A	1	12.62	12.62	1	0	0	1	TRUE
	3642484	C	A	1	8.7	8.7	1	0	0	1	TRUE
	3644733	G	A	1	62.16	62.46	1.00483	0	0	1	TRUE
	3698192	G	T	1	18.08	18.08	1	0	0	1	TRUE
	4282033	G	T	1	37.16	37.16	1	0	0	1	TRUE
NAB003	1230108	T	C	1	24.02	27.82	1.1582	2	0	3.1582	FALSE
NAB005	1989349	A	T	1	6.56	10.62	1.6189	1	0	2.6189	FALSE
	3518201	A	G	1	4.06	16.74	4.12315	1	0	5.12315	FALSE
	3782920	T	A	1	10.64	20.02	1.88158	1	0	2.88158	FALSE
	4204373	T	G	1	4.88	5.2	1.06557	1	4	6.06557	FALSE
NMS002	19828	C	A	1	14.6	14.6	1	0	0	1	TRUE
	22699	C	T	1	4.08	4.08	1	0	0	1	TRUE
	1304271	C	T	1	13.02	13.02	1	0	0	1	TRUE
	1364191	C	A	1	7.96	7.96	1	0	0	1	TRUE
	2472073	G	T	1	10.84	10.84	1	0	0	1	TRUE
	2930644	C	T	1	17.42	17.42	1	0	0	1	TRUE
	2952582	A	C	1	11.6	11.6	1	0	0	1	TRUE
	2992718	C	A	1	16.78	16.78	1	0	0	1	TRUE
	3105712	T	C	1	12.66	12.66	1	0	0	1	TRUE
	3377812	G	A	1	14.12	14.12	1	0	0	1	TRUE
	3515933	A	T	1	3.94	3.94	1	1	0	2	FALSE
	4646438	G	A	1	16.38	16.38	1	0	0	1	TRUE
STN004	25876	A	G	1	9.4	10.84	1.15319	2	0	3.15319	FALSE
	216391	T	C	1	21.92	35.42	1.61588	2	0	3.61588	FALSE
	221703	T	C	1	62.44	84.96	1.36067	1	0	2.36067	FALSE
	224303	C	T	1	51.76	80.26	1.55062	1	0	2.55062	FALSE
	224360	G	A	1	29.36	55.46	1.88896	0	0	1.88896	FALSE
	225263	C	T	1	17.42	22.1	1.26866	1	0	2.26866	FALSE
	225266	T	A	1	18.98	23.52	1.2392	1	0	2.2392	FALSE
	225479	T	G	1	52.18	64.78	1.24147	1	0	2.24147	FALSE
	225578	A	T	1	21.92	24.76	1.12956	0	0	1.12956	FALSE
	226897	A	G	1	46.5	80.9	1.73978	0	0	1.73978	FALSE
	228481	C	T	1	18.52	43.74	2.36177	1	0	3.36177	FALSE
	232268	T	C	1	14.8	23.02	1.55541	4	0	5.55541	FALSE
	234154	G	A	1	73.86	110.82	1.50041	2	0	3.50041	FALSE
	234724	T	C	1	47.74	72.98	1.5287	1	0	2.5287	FALSE
	234757	G	A	1	13.64	39.4	2.88856	2	0	4.88856	FALSE
	235238	T	G	1	57.86	84.26	1.45627	1	0	2.45627	FALSE
	403948	T	C	1	28.14	36.62	1.30135	1	0	2.30135	FALSE
	404185	T	G	1	56.76	86.14	1.51762	0	0	1.51762	FALSE
	404188	T	C	1	58.48	87.14	1.49008	0	0	1.49008	FALSE
	404236	T	C	1	43.1	61.24	1.42088	0	0	1.42088	FALSE
	404260	T	C	1	20.82	32.28	1.55043	0	0	1.55043	FALSE
	404419	C	T	1	66.94	95	1.41918	0	0	1.41918	FALSE
	405954	C	T	1	64.06	82.64	1.29004	0	0	1.29004	FALSE
	405996	G	A	1	91.2	96.98	1.06338	0	0	1.06338	FALSE
	406044	A	G	1	82.86	93.34	1.12648	0	0	1.12648	FALSE
	406089	A	G	1	24.52	37.82	1.54241	1	0	2.54241	FALSE
	407289	G	C	1	60.64	72.5	1.19558	1	0	2.19558	FALSE
	407329	T	C	1	45.54	58.68	1.28854	0	0	1.28854	FALSE
	512211	G	A	1	3.8	11.48	3.02105	0	0	3.02105	FALSE
	593142	C	T	1	22.06	31.66	1.43518	1	0	2.43518	FALSE
	1185588	A	T	1	31	40.58	1.30903	0	1	2.30903	FALSE
	1185603	A	G	1	53.8	64.78	1.20409	0	0	1.20409	FALSE
	1185681	T	C	1	36.52	56.82	1.55586	0	0	1.55586	FALSE
	1491878	C	T	1	3.86	4.78	1.23834	1	0	2.23834	FALSE
	1573394	T	C	1	39.8	94.36	2.37085	2	0	4.37085	FALSE
	2032807	A	G	1	5.36	12.9	2.40672	1	1	4.40672	FALSE
	2728074	G	A	1	14	23.56	1.68286	1	0	2.68286	FALSE
	2861354	C	T	1	5.72	6.18	1.08042	1	0	2.08042	FALSE
	2976906	G	A	1	4.08	4.08	1	1	0	2	FALSE
	3241788	C	A	1	5.18	11.62	2.24324	0	0	2.24324	FALSE
	3518159	C	T	1	5.96	6.62	1.11074	3	0	4.11074	FALSE
	3518180	A	C	1	7	7.88	1.12571	2	0	3.12571	FALSE
	3529395	T	C	1	26.7	33.7	1.26217	2	0	3.26217	FALSE
	3897621	T	C	1	12.66	16.22	1.2812	2	0	3.2812	FALSE
	3908319	T	G	1	8.38	8.82	1.05251	1	0	2.05251	FALSE
	3948512	A	G	1	3.36	6.08	1.80952	2	1	4.80952	FALSE
	3949187	A	G	1	36.56	54.12	1.48031	2	0	3.48031	FALSE
	4197768	T	G	1	25.86	32.56	1.25909	1	0	2.25909	FALSE
	4197774	C	A	1	21.76	27.28	1.25368	1	0	2.25368	FALSE
	4201293	T	C	1	19.36	65.7	3.3936	2	0	5.3936	FALSE
	4201296	G	C	1	20.7	70.28	3.39517	2	0	5.39517	FALSE
	4202867	A	G	1	14.54	88.32	6.07428	3	0	9.07428	FALSE
	4207929	C	T	1	6.68	20.64	3.08982	2	0	5.08982	FALSE
	4305353	A	G	1	31.88	59.82	1.87641	0	0	1.87641	FALSE
	4305362	A	G	1	33.04	63.52	1.92252	0	0	1.92252	FALSE
	4649029	C	T	1	26.78	28.48	1.06348	1	0	2.06348	FALSE
STN011	165491	C	T	1	115.9	119.16	1.02813	0	0	1.02813	FALSE
	221690	G	T	1	41.42	74.62	1.80155	1	0	2.80155	FALSE
	221939	T	C	1	97.9	133.26	1.36118	1	0	2.36118	FALSE
	222025	G	A	1	60.78	124.2	2.04344	0	0	2.04344	FALSE
	222028	C	A	1	59.64	121.2	2.03219	0	0	2.03219	FALSE
	222670	C	A	1	105.56	113.58	1.07598	0	0	1.07598	FALSE
	223252	T	C	1	95.28	105.36	1.10579	0	0	1.10579	FALSE
	223601	T	C	1	19.82	66.48	3.35419	2	0	5.35419	FALSE
	224384	A	G	1	8.82	27.14	3.0771	0	14	17.0771	FALSE
	224443	G	A	1	20.26	81.72	4.03356	1	0	5.03356	FALSE
	224650	C	T	1	37.72	58.02	1.53818	1	0	2.53818	FALSE
	224760	G	T	1	94.2	119.8	1.27176	0	0	1.27176	FALSE
	225006	T	C	1	32.56	66.5	2.04238	1	0	3.04238	FALSE
	225021	C	T	1	49.82	83.5	1.67603	1	0	2.67603	FALSE
	225056	G	A	1	44.52	69.72	1.56604	1	0	2.56604	FALSE
	225452	G	A	1	49.72	84.34	1.6963	1	0	2.6963	FALSE
	225699	G	A	1	28.3	41.96	1.48269	3	0	4.48269	FALSE
	227745	T	C	1	90.06	112.02	1.24384	0	0	1.24384	FALSE
	227772	A	G	1	75.04	101.58	1.35368	0	0	1.35368	FALSE
	228415	G	C	1	74.24	83.3	1.12204	0	0	1.12204	FALSE
	228733	C	T	1	45.72	85.36	1.86702	0	0	1.86702	FALSE
	228754	T	A	1	89.16	120	1.3459	0	0	1.3459	FALSE
	228855	A	T	1	62.02	89.08	1.43631	1	0	2.43631	FALSE
	229316	C	T	1	62.96	70.46	1.11912	2	0	3.11912	FALSE
	229707	A	G	1	64.72	121.06	1.87052	4	0	5.87052	FALSE
	229730	A	G	1	69.22	118.74	1.7154	4	0	5.7154	FALSE
	229790	A	T	1	49.08	55.28	1.12632	1	0	2.12632	FALSE
	230402	C	G	1	64.56	83.48	1.29306	1	0	2.29306	FALSE
	232637	G	C	1	93.5	126.86	1.35679	0	0	1.35679	FALSE
	232661	G	A	1	76.6	117.98	1.54021	0	0	1.54021	FALSE
	232787	C	T	1	94.5	108.52	1.14836	0	0	1.14836	FALSE
	232817	A	G	1	62.46	77.06	1.23375	0	0	1.23375	FALSE
	232938	C	A	1	21.54	76.74	3.56267	0	0	3.56267	FALSE
	233890	A	G	1	74.3	107.3	1.44415	0	0	1.44415	FALSE
	233897	T	C	1	87.62	118.36	1.35083	0	0	1.35083	FALSE
	233956	A	T	1	133.3	137.52	1.03166	0	0	1.03166	FALSE
	235120	A	G	1	79.06	107.38	1.35821	0	0	1.35821	FALSE
	700937	G	T	1	71.98	102.22	1.42012	1	0	2.42012	FALSE
	700988	A	G	1	55.6	74.24	1.33525	1	0	2.33525	FALSE
	701012	G	A	1	44.48	61.66	1.38624	1	0	2.38624	FALSE
	701071	G	A	1	63.8	69.5	1.08934	0	0	1.08934	FALSE
	1169671	G	A	1	11.1	16.48	1.48468	2	0	3.48468	FALSE
	1264029	G	A	1	35.86	44.94	1.25321	1	0	2.25321	FALSE
	1264032	A	G	1	32.1	40.88	1.27352	1	0	2.27352	FALSE
	1306824	C	T	1	17.86	25.54	1.43001	1	0	2.43001	FALSE
	1573013	T	A	1	5.48	22.6	4.12409	1	0	5.12409	FALSE
	1573061	G	A	1	33.28	52	1.5625	0	0	1.5625	FALSE
	1573067	C	T	1	42.18	63.94	1.51588	0	0	1.51588	FALSE
	1573116	T	C	1	56.7	116.76	2.05926	1	0	3.05926	FALSE
	1573307	C	T	1	22.46	49.98	2.22529	2	0	4.22529	FALSE
	1819520	C	T	1	5.16	22.18	4.29845	2	0	6.29845	FALSE
	1820043	T	C	1	35.14	71.84	2.04439	0	0	2.04439	FALSE
	1943496	C	T	1	24.12	42.42	1.75871	1	0	2.75871	FALSE
	1943523	C	A	1	54.42	76.36	1.40316	0	0	1.40316	FALSE
	3453103	A	T	1	35.56	44.02	1.23791	1	0	2.23791	FALSE
	3672205	C	T	1	87.14	89.94	1.03213	0	0	1.03213	FALSE
	3767380	G	A	1	33.4	61.7	1.84731	0	0	1.84731	FALSE
	3767381	G	A	1	34.88	63.34	1.81594	0	0	1.81594	FALSE
	3975802	A	C	1	57.94	73.56	1.26959	1	0	2.26959	FALSE
	4190390	G	A	1	35.46	37.24	1.0502	1	0	2.0502	FALSE
	4200114	A	G	1	10.56	26.1	2.47159	1	0	3.47159	FALSE
	4205578	A	G	1	41.22	46.56	1.12955	2	0	3.12955	FALSE
	4619670	T	A	1	62.46	70.78	1.13321	1	0	2.13321	FALSE
	4619706	C	A	1	81.76	92.48	1.13112	0	0	1.13112	FALSE
	4645024	T	C	1	48.16	62.22	1.29194	0	0	1.29194	FALSE
	4646078	T	A	1	34.04	42.8	1.25734	0	0	1.25734	FALSE
	4647149	C	T	1	50.02	68.46	1.36865	1	0	2.36865	FALSE
	4647188	A	G	1	66.08	81.94	1.24001	0	0	1.24001	FALSE
	4647596	G	A	1	75.88	93.02	1.22588	1	0	2.22588	FALSE
	4647647	G	A	1	120.68	125.8	1.04243	0	0	1.04243	FALSE
	4648263	G	A	1	68.56	80.3	1.17124	0	0	1.17124	FALSE
	4648985	T	C	1	33.2	66.14	1.99217	1	0	2.99217	FALSE
STN020	1722566	T	G	1	3.6	4.6	1.27778	3	1	5.27778	FALSE
	3535034	C	G	1	6.42	6.56	1.02181	0	0	1.02181	FALSE
TRP002	33569	G	C	1	6.58	10.28	1.56231	1	2	4.56231	FALSE
	146113	A	T	1	15	21.26	1.41733	2	0	3.41733	FALSE
	362185	T	G	1	19.22	27.16	1.41311	1	0	2.41311	FALSE
	497767	G	T	1	7.58	12.5	1.64908	0	5	6.64908	FALSE
	1370093	T	G	1	7.6	11.84	1.55789	0	0	1.55789	FALSE
	3017615	A	G	1	7.26	16.84	2.31956	0	0	2.31956	FALSE
	3256366	T	C	1	3.74	5.2	1.39037	1	0	2.39037	FALSE
	4200201	G	C	1	12.24	26.76	2.18627	1	0	3.18627	FALSE
