# Supplementary material for: Phylogeography of the second plague pandemic revealed through analysis of historical Yersinia pestis genomes
Source: Nat Commun. 2019 Oct 2;10:4470. doi: 10.1038/s41467-019-12154-0 (PMC6775055; doi:10.1038/s41467-019-12154-0)
Supplement: Supplementary file 6 — Supplementary Data 3 [file 41467_2019_12154_MOESM6_ESM.xlsx]

## Sheet: Supplementary data 3
Supplementary Data 3 - SNP profile of the low-coverage NMS003 isolate
Description	Position in CO92	Reference call	Coverage in NMS003	NMS003	LAI009	London BD	Barcelona 3031	OSL1 (Oslo)	TRP002	NAB003	Ber37	Ber45	London 6330	Bolgar 2370	MAN008	STA001	NMS002	ELW098	LBG002	STN002	STN007	STN013	STN014	STN020	STN021	STN008	STN019	BRA001	BED024	BED028	BED030	BED034	OBS124	OBS107	OBS116	OBS137	OBS110
Black Death diagnostic positions	189227	C	2X	.	T	.	.	.	.	.	.	.	.	.	.	.	.	.	.	.	.	.	.	.	.	.	.	.	.	.	.	.	.	.	.	.	.
	1871476	G	N/A	N	.	.	.	.	N	N	.	.	.	.	.	.	.	.	N	N	.	N	.	.	.	N	N	.	.	.	.	.	.	.	.	.	.
Derived Branch 1 diagnostic positions	699494	A	≥3X	G	G	G	G	G	G	G	.	.	.	.	G	G	G	G	G	G	G	G	G	G	G	G	G	G	G	G	G	G	G	G	G	G	G
	2262577	T	≥3X	G	G	G	G	G	G	G	.	.	.	.	G	G	G	G	G	G	G	G	G	G	G	G	G	G	G	G	G	G	G	G	G	G	G
	3643387	G	≥3X	.	.	.	.	.	.	.	.	.	T	.	.	.	.	.	.	.	.	.	.	.	.	.	.	.	.	.	.	.	.	.	.	.	.
	3806677	C	≥3X	T	T	T	T	T	T	T	T	T	T	.	T	T	T	T	T	T	T	N	T	T	T	N	T	T	T	T	T	T	T	T	T	T	T
	4301295	G	≥3X	.	.	.	.	N	N	.	.	N	N	T	.	N	.	.	.	.	.	.	.	.	.	.	.	.	.	.	.	.	.	.	.	.	.
Post-Black Death lineage diagnostic SNP positions	29368	G	≥3X	.	.	.	.	.	.	.	.	.	.	.	.	T	T	T	T	T	T	T	T	T	T	T	T	T	T	T	T	T	T	T	T	T	T
	100383	C	≥3X	.	.	.	.	.	.	.	.	.	.	.	.	.	.	.	.	.	.	.	.	.	.	.	.	.	T	T	T	T	T	T	T	T	T
	169412	C	≥3X	.	.	.	.	.	N	.	.	.	.	.	.	.	T	T	T	T	T	T	T	T	T	T	T	T	T	T	T	T	T	T	T	T	T
	173032	C	≥3X	.	.	.	.	.	.	.	.	.	.	.	.	.	.	.	.	.	.	.	.	.	.	.	.	.	T	T	T	T	T	T	T	T	T
	186060	C	≥3X	.	.	.	.	.	.	.	.	.	.	.	.	.	T	T	N	T	T	T	T	T	T	T	T	T	T	T	T	T	T	T	T	T	T
	200723	C	≥3X	.	.	.	.	.	.	.	.	.	N	.	.	.	.	.	.	.	.	.	.	.	.	.	.	.	T	T	T	T	T	T	T	T	T
	217009	G	≥3X	.	.	.	.	.	.	.	.	.	.	.	.	T	T	T	T	T	T	T	T	T	T	T	T	T	T	T	T	T	T	T	T	T	T
	225436	T	≥3X	.	.	.	.	.	.	.	.	.	.	.	.	.	N	N	N	N	N	A	A	A	N	N	N	N	A	A	A	N	A	A	A	A	A
	226722	C	2X	.	.	.	.	.	.	.	.	.	N	.	.	.	.	.	.	.	.	.	.	.	.	.	.	.	.	.	.	.	T	T	T	T	T
	400143	G	≥3X	.	.	.	.	.	.	.	.	.	.	.	.	A	A	A	A	A	A	A	A	A	A	A	A	A	A	A	A	A	A	A	A	A	A
	477107	C	≥3X	.	.	.	.	.	.	.	.	.	.	.	.	.	.	.	.	.	.	.	.	.	.	.	.	.	T	T	T	T	T	T	T	T	T
	480773	C	2X	.	.	.	.	.	.	.	.	.	.	.	.	.	.	.	.	.	.	.	.	.	.	.	.	.	T	T	T	T	T	T	T	T	T
	482327	G	1X	.	.	.	.	.	N	N	.	.	.	.	.	.	.	.	N	.	N	N	.	.	.	N	.	.	N	T	T	T	T	T	T	T	T
	862385	T	2X	.	.	.	.	.	N	.	.	.	.	.	.	G	G	G	G	G	G	G	G	G	G	G	G	G	G	G	G	G	G	G	G	G	G
	867712	C	≥3X	.	.	.	.	.	.	N	.	.	N	.	.	.	A	A	N	A	A	A	A	A	A	A	A	A	A	A	A	A	A	A	A	A	A
	868549	G	≥3X	.	.	.	.	N	.	.	.	N	.	.	.	N	.	.	N	.	.	.	.	.	.	.	.	.	C	C	C	C	C	C	C	C	C
	869820	A	≥3X	.	.	.	.	.	.	.	.	.	.	.	.	.	.	.	.	.	.	.	.	.	.	.	.	.	G	G	G	G	G	G	G	G	G
	899158	C	1X	.	.	.	N	.	N	.	.	.	.	.	.	.	.	.	N	.	.	N	.	.	.	N	.	.	T	T	T	T	T	T	T	T	T
	951295	C	≥3X	.	.	.	.	.	N	.	.	.	.	.	.	.	.	.	.	.	.	.	.	.	.	.	.	.	T	T	T	T	T	T	T	T	T
	965281	C	2X	.	.	.	.	N	.	.	.	.	.	.	.	.	.	.	.	.	.	.	.	.	.	.	.	.	A	A	A	A	A	A	A	A	A
	1159539	T	≥3X	.	.	.	.	.	.	.	.	.	.	.	.	.	.	.	N	.	.	.	.	.	.	.	.	.	A	A	A	A	A	A	A	A	A
	1168951	G	2X	.	.	.	.	.	.	.	.	.	.	.	.	.	.	.	.	.	.	.	.	.	.	.	.	.	T	T	T	T	T	T	T	T	T
	1189479	C	≥3X	.	.	.	.	.	.	.	.	.	.	.	.	.	.	.	.	.	.	.	.	.	.	.	.	.	T	T	T	T	T	T	T	T	T
	1232222	C	2X	.	.	.	.	.	.	.	.	.	.	.	.	T	T	T	T	T	T	T	T	T	T	T	T	T	T	T	T	T	T	T	T	T	T
	1254157	C	2X	.	.	.	.	.	.	.	.	.	.	.	.	T	T	T	T	T	T	T	T	T	T	T	T	T	T	T	T	T	T	T	T	T	T
	1308719	G	≥3X	.	.	.	.	.	N	.	.	.	N	.	A	A	A	A	N	N	A	A	A	A	A	A	A	A	A	A	A	A	A	A	A	A	A
	1378105	G	≥3X	.	.	.	.	.	.	.	.	.	.	.	.	.	.	.	.	.	.	.	.	.	.	.	.	.	T	T	T	T	T	T	T	T	T
	1440851	G	≥3X	.	.	.	.	.	N	N	.	.	.	.	.	.	.	.	N	N	N	N	.	.	.	N	N	.	N	.	.	.	T	T	T	T	T
	1458573	T	≥3X	.	.	.	.	.	.	.	.	.	N	.	.	.	.	.	.	.	.	.	.	.	.	.	.	.	.	.	.	.	A	A	A	A	A
	1586982	C	≥3X	.	.	.	.	.	.	.	.	.	.	.	.	.	.	.	.	.	.	.	.	.	.	.	.	.	A	A	A	A	A	A	A	A	A
	1614945	T	2X	.	.	.	.	.	.	.	.	.	N	.	.	.	G	G	G	G	G	G	G	G	G	G	G	G	G	G	G	G	G	G	G	G	G
	1644408	C	≥3X	.	.	.	.	.	.	.	.	.	.	.	.	.	.	.	.	.	.	.	.	.	.	.	.	.	.	.	.	.	A	A	A	A	A
	1708192	C	2X	.	.	.	.	.	N	.	.	.	.	.	.	.	.	.	.	.	.	.	.	.	.	.	.	.	A	A	A	A	A	A	A	A	A
	1724647	C	≥3X	.	.	.	.	.	.	N	.	.	.	.	.	.	.	.	.	.	.	.	.	.	.	.	.	.	T	T	T	T	T	T	T	T	T
	1935112	C	≥3X	.	.	.	.	.	.	.	.	.	.	.	.	.	.	.	.	.	.	.	.	.	.	.	.	.	A	A	A	A	A	A	A	A	A
	1952848	G	2X	.	.	.	.	.	.	.	.	.	.	.	A	A	A	A	A	A	A	A	A	A	A	A	A	A	A	A	A	A	A	A	A	A	A
	2071670	G	≥3X	.	.	.	.	N	.	.	.	.	N	.	.	.	.	.	.	.	.	N	.	.	.	.	.	.	T	T	T	T	T	T	T	T	T
	2076353	C	≥3X	.	.	.	.	.	.	.	.	.	.	.	.	.	.	.	.	.	.	.	.	.	.	.	.	.	T	T	T	T	T	T	T	T	T
	2264654	C	2X	.	.	.	.	.	N	.	.	.	N	.	.	.	.	.	.	.	.	.	.	.	.	.	.	.	.	.	.	.	A	A	A	A	A
	2292030	C	≥3X	.	.	.	.	.	.	.	.	.	.	.	.	.	T	T	T	T	T	T	T	T	T	T	T	T	T	T	T	T	T	T	T	T	T
	2414599	T	2X	.	.	.	.	.	N	N	.	.	N	.	.	.	.	.	N	N	.	N	.	.	.	.	.	.	C	C	C	C	C	C	C	C	C
	2472383	A	≥3X	.	.	.	.	.	N	.	.	.	.	.	.	.	.	.	.	.	.	N	.	.	.	.	.	.	G	G	G	G	G	G	G	G	G
	2507983	T	2X	.	.	.	.	.	N	N	.	.	.	.	.	.	.	.	.	N	.	N	.	.	.	N	N	.	G	G	G	G	G	G	G	G	G
	2519931	C	1X	.	.	.	.	.	.	.	.	.	.	.	.	.	T	T	T	T	T	T	T	T	T	T	T	T	T	T	T	T	T	T	T	T	T
	2596736	A	≥3X	.	.	.	.	.	N	.	.	.	N	.	.	.	.	.	.	.	.	.	.	.	.	.	.	.	.	.	.	.	G	G	G	G	G
	2671194	G	≥3X	.	.	.	.	.	.	.	.	.	.	.	.	.	.	.	.	.	.	.	.	.	.	.	.	.	A	A	A	A	A	A	A	A	A
	2727385	A	≥3X	.	.	.	.	.	.	.	.	.	.	.	.	.	.	.	.	.	.	.	.	.	.	.	.	.	.	.	.	.	G	G	G	G	G
	2877295	G	≥3X	.	.	.	.	.	N	.	.	.	.	.	.	.	A	A	A	A	A	A	A	A	A	A	A	A	A	A	A	A	A	A	A	A	A
	2918297	T	≥3X	.	.	.	.	.	.	.	.	.	.	.	.	.	.	.	.	.	.	.	.	.	.	N	.	.	G	G	G	G	G	G	G	G	G
	2964936	A	≥3X	.	.	N	.	.	N	N	.	.	N	.	N	.	.	.	N	N	N	N	.	.	.	N	N	.	G	G	G	G	G	G	G	G	G
	2973013	C	2X	.	.	.	N	.	.	.	.	.	.	.	.	.	.	.	.	.	.	.	.	.	.	.	.	.	.	.	.	.	T	T	T	T	T
	3030042	G	≥3X	.	.	.	.	.	.	.	.	.	N	.	.	T	T	T	T	T	T	T	T	T	T	T	T	T	T	T	T	T	T	T	T	T	T
	3229407	T	≥3X	.	.	.	N	.	.	.	.	.	.	N	.	.	.	.	.	.	.	.	.	.	.	.	.	.	C	C	C	C	C	C	C	C	C
	3254908	G	2X	.	.	.	.	.	.	.	.	.	.	.	.	A	A	A	A	A	A	A	A	A	A	A	A	A	A	A	A	A	A	A	A	A	A
	3407572	A	≥3X	.	.	.	N	.	.	.	.	.	N	.	.	.	.	.	.	.	.	.	.	.	.	.	.	.	T	T	T	T	T	T	T	T	T
	3540139	G	≥3X	.	.	.	.	.	.	.	.	.	.	.	A	A	A	A	A	A	A	A	A	A	A	A	A	A	A	A	A	A	A	A	A	A	A
	3610371	C	≥3X	.	.	.	.	.	N	.	.	.	.	.	.	.	.	.	.	.	.	.	.	.	.	.	.	.	T	T	T	T	T	T	T	T	T
	3613964	C	≥3X	.	.	.	.	.	N	.	.	.	N	.	.	.	.	.	N	.	.	.	.	.	.	N	.	.	A	A	A	A	A	A	A	A	A
	3620114	G	2X	.	.	.	.	.	.	.	.	.	.	.	.	.	.	.	.	.	.	.	.	.	.	.	.	.	A	A	A	A	A	A	A	A	A
	3620500	G	≥3X	.	.	.	.	.	.	.	.	.	N	.	.	N	.	.	.	.	.	.	.	.	.	.	.	.	A	A	A	A	A	A	A	A	A
	3782640	G	≥3X	.	.	.	.	.	N	.	.	.	N	.	.	.	.	.	.	.	.	.	.	.	.	.	.	.	A	A	A	A	A	A	A	A	A
	3824821	G	2X	.	.	.	.	.	.	.	.	.	N	.	.	.	.	.	.	.	.	.	.	.	.	.	.	.	.	.	.	.	A	A	A	A	A
	3872698	C	≥3X	.	.	.	.	.	N	.	.	.	N	.	.	T	T	T	T	T	T	T	T	T	T	T	T	T	T	T	T	T	T	T	T	T	T
	3944305	C	≥3X	.	.	.	.	.	N	.	.	.	.	.	.	.	.	.	.	.	.	.	.	.	.	.	.	.	A	A	A	A	A	A	A	A	A
	3973901	G	≥3X	.	.	.	.	.	N	.	.	.	.	.	.	.	.	.	.	.	.	.	.	.	.	.	.	.	A	A	A	A	A	A	A	A	A
	3988141	C	≥3X	.	.	.	.	.	.	.	.	.	.	.	.	.	.	.	.	.	.	.	.	.	.	.	.	.	.	.	.	.	T	T	T	T	T
	4134121	A	≥3X	.	.	.	.	.	.	N	.	.	N	.	.	.	.	.	.	.	.	.	.	.	.	.	.	.	T	T	T	T	T	T	T	T	T
	4150574	C	≥3X	.	.	.	.	.	.	.	.	.	.	.	.	.	A	A	A	A	A	A	A	A	A	A	A	A	A	A	A	A	A	A	A	A	A
	4190286	C	≥3X	.	.	.	N	.	.	.	.	.	N	N	.	.	.	.	.	.	.	.	.	.	.	.	.	.	A	A	A	A	A	A	A	A	A
	4200639	C	≥3X	.	.	.	.	.	.	.	.	.	N	.	.	N	.	.	.	.	.	.	.	.	.	.	.	.	A	A	A	A	A	A	A	A	A
	4208536	A	2X	.	.	.	.	.	N	N	.	.	N	.	.	.	.	.	N	.	.	N	.	.	.	N	N	.	G	G	G	G	G	G	G	G	G
	4242260	G	≥3X	.	.	.	.	.	N	.	.	.	N	.	.	.	T	T	N	T	T	T	T	T	T	T	T	T	T	T	T	T	T	T	T	T	T
	4363505	C	≥3X	.	.	.	.	.	.	.	.	.	.	.	.	.	.	.	.	.	.	.	.	.	.	.	.	.	T	T	T	T	T	T	T	T	T
	4396236	G	≥3X	.	.	.	.	N	.	.	.	.	N	.	.	.	.	.	N	.	.	.	.	.	.	.	.	.	T	T	T	T	T	T	T	T	T
	4456212	C	≥3X	.	.	.	N	.	.	.	.	.	.	N	.	.	.	.	.	.	.	.	.	.	.	.	.	.	A	A	A	A	A	A	A	A	A
	4616904	T	≥3X	.	.	.	.	.	N	.	.	.	.	.	.	.	.	.	.	.	.	.	.	.	.	.	.	.	C	C	C	C	C	C	C	C	C
	4642828	G	2X	.	.	N	.	.	N	N	.	.	N	.	N	.	.	N	N	N	N	N	N	N	N	N	N	.	N	N	A	N	A	A	A	A	A
