# Supplementary material for: Phylogeography of the second plague pandemic revealed through analysis of historical Yersinia pestis genomes
Source: Nat Commun. 2019 Oct 2;10:4470. doi: 10.1038/s41467-019-12154-0 (PMC6775055; doi:10.1038/s41467-019-12154-0)
Supplement: Supplementary file 7 — Supplementary Data 4 [file 41467_2019_12154_MOESM7_ESM.xlsx]

## Sheet: Supplementary data 4
Supplementary Data 4 - BLASTn analysis of reads overlapping private SNP position T3897987A, previously identified in the BSS31 genome
Hit name	Accession	Query length (bp)	Identity (%)	Query coverage (%)	Start position on reference	End position on reference	E value	Max Score
Enterobacter roggenkampii strain BP10374 chromosome, complete genome	CP038471.1	82	100	100	1252390	1252471	1.2e-32	149
Citrobacter sp. SNU WT2 chromosome, complete genome	CP038469.1	82	100	100	3967104	3967023	1.2e-32	149
Escherichia coli isolate f9610206-5e81-11e8-bf7f-3c4a9275d6c8 genome assembly, chromosome: VREC0864	LR536431.1	82	100	100	638933	638852	1.2e-32	149
Escherichia coli isolate f974b26a-5e81-11e8-bf7f-3c4a9275d6c8 genome assembly, chromosome: VREC0761	LR536430.1	82	100	100	1904244	1904325	1.2e-32	149
Citrobacter sp. LY-1 chromosome, complete genome	CP037864.1	82	100	100	4641762	4641843	1.2e-32	149
Klebsiella sp. PO552 chromosome, complete genome	CP037441.1	82	100	100	578048	577967	1.2e-32	149
Citrobacter freundii strain CAV1857 chromosome, complete genome	CP037734.1	82	100	100	575711	575630	1.2e-32	149
Klebsiella pneumoniae strain 18CPO060 chromosome, complete genome	CP034778.1	82	100	100	544280	544199	1.2e-32	149
Klebsiella pneumoniae strain BA4656 chromosome, complete genome	CP035905.1	82	100	100	1319182	1319263	1.2e-32	149
Klebsiella pneumoniae strain R46 chromosome, complete genome	CP035777.1	82	100	100	397416	397335	1.2e-32	149
Escherichia coli strain U15A chromosome, complete genome	CP035720.1	82	100	100	3539529	3539610	1.2e-32	149
Enterobacter cloacae strain CZ-1 chromosome, complete genome	CP035738.1	82	100	100	584575	584494	1.2e-32	149
Shigella sonnei strain AUSMDU00008333 genome assembly, chromosome: 1	LR213458.1	82	100	100	4349018	4349099	1.2e-32	149
Shigella flexneri strain AUSMDU00008332 genome assembly, chromosome: 1	LR213455.1	82	100	100	666303	666222	1.2e-32	149
Shigella flexneri strain AUSMDU00008355 genome assembly, chromosome: 1	LR213452.1	82	100	100	578912	578831	1.2e-32	149
Shigella sonnei strain AUSMDU00008361 genome assembly, chromosome: 1	LR213449.1	82	100	100	338848	338767	1.2e-32	149
Shigella flexneri strain SFL1520 chromosome, complete genome	CP032513.1	82	100	100	3277372	3277453	1.2e-32	149
Enterobacter cloacae strain EN3600 chromosome, complete genome	CP035633.1	82	100	100	3731832	3731913	1.2e-32	149
Citrobacter freundii strain R17 chromosome, complete genome	CP035276.1	82	100	100	577140	577059	1.2e-32	149
Klebsiella pneumoniae strain BA33875 chromosome, complete genome	CP035179.1	82	100	100	4240037	4239956	1.2e-32	149
Escherichia coli strain WCHEC020032 chromosome, complete genome	CP034966.1	82	100	100	607908	607827	1.2e-32	149
Escherichia coli strain SCEC020026 chromosome, complete genome	CP034958.1	82	100	100	623706	623625	1.2e-32	149
Klebsiella michiganensis strain M82255 chromosome, complete genome	CP035214.1	82	100	100	2272846	2272927	1.2e-32	149
Klebsiella pneumoniae strain 2N3 chromosome, complete genome	CP025541.2	82	100	100	2910854	2910773	1.2e-32	149
Kosakonia cowanii strain FBS 223 chromosome, complete genome	CP035129.1	82	100	100	532684	532603	1.2e-32	149
Escherichia coli strain EC25 chromosome, complete genome	CP035123.1	82	100	100	631008	630927	1.2e-32	149
Klebsiella variicola strain 15WZ-82 chromosome, complete genome	CP032354.1	82	100	100	1003744	1003663	1.2e-32	149
Klebsiella pneumoniae strain L5-2 chromosome, complete genome	CP025684.1	82	100	100	559842	559761	1.2e-32	149
Escherichia coli strain L103-2 chromosome, complete genome	CP034843.1	82	100	100	584027	583946	1.2e-32	149
Escherichia coli strain MS14387 genome assembly, chromosome: 1	LR130564.1	82	100	100	606497	606416	1.2e-32	149
Escherichia coli strain MS14384 genome assembly, chromosome: 1	LR130562.1	82	100	100	605935	605854	1.2e-32	149
Escherichia coli strain MS14385 genome assembly, chromosome: 1	LR130555.1	82	100	100	623502	623421	1.2e-32	149
Escherichia coli strain MS14386 genome assembly, chromosome: 1	LR130552.1	82	100	100	589787	589706	1.2e-32	149
Klebsiella pneumoniae strain KPC2 genome assembly, chromosome: 1	LR130548.1	82	100	100	571507	571426	1.2e-32	149
Escherichia coli strain B36 genome assembly, chromosome: 1	LR130545.1	82	100	100	643956	643875	1.2e-32	149
Klebsiella variicola strain 03-311-0071 genome assembly, chromosome: 1	LR130544.1	82	100	100	563394	563313	1.2e-32	149
Klebsiella variicola strain 04153260899A genome assembly, chromosome: 1	LR130543.1	82	100	100	555652	555571	1.2e-32	149
Klebsiella pneumoniae strain AJ218 genome assembly, chromosome: 1	LR130541.1	82	100	100	566759	566678	1.2e-32	149
Klebsiella variicola strain AJ055 genome assembly, chromosome: 1	LR130539.1	82	100	100	585267	585186	1.2e-32	149
Klebsiella variicola strain AJ292 genome assembly, chromosome: 1	LR130538.1	82	100	100	553463	553382	1.2e-32	149
Klebsiella pneumoniae strain 08EU827 chromosome, complete genome	CP025576.1	82	100	100	552279	552198	1.2e-32	149
Escherichia coli strain E-1246 chromosome, complete genome	CP025573.1	82	100	100	3959512	3959593	1.2e-32	149
Klebsiella sp. LY chromosome, complete genome	CP022444.1	82	100	100	1906634	1906715	1.2e-32	149
Escherichia coli strain 06-3462 chromosome, complete genome	CP034794.1	82	100	100	3789270	3789351	1.2e-32	149
Escherichia coli strain 2009C-4687 chromosome, complete genome	CP034799.1	82	100	100	2763347	2763266	1.2e-32	149
Escherichia coli strain 08-3918 chromosome, complete genome	CP034797.1	82	100	100	2289130	2289211	1.2e-32	149
Escherichia coli strain 08-3914 chromosome, complete genome	CP034808.1	82	100	100	2761300	2761219	1.2e-32	149
Escherichia coli strain 2009C-3554 chromosome, complete genome	CP034803.1	82	100	100	3732118	3732037	1.2e-32	149
Escherichia coli strain 2010C-3347 chromosome, complete genome	CP034806.1	82	100	100	4523304	4523385	1.2e-32	149
Escherichia coli strain 2010C-3142 chromosome, complete genome	CP034801.1	82	100	100	2756523	2756442	1.2e-32	149
Escherichia coli strain 2009C-3378 chromosome, complete genome	CP034792.1	82	100	100	5209340	5209259	1.2e-32	149
Escherichia coli strain ECCNB20-2 chromosome, complete genome	CP034787.1	82	100	100	568551	568470	1.2e-32	149
Escherichia coli strain ECZP248 chromosome, complete genome	CP034784.1	82	100	100	573681	573600	1.2e-32	149
Klebsiella pneumoniae strain NB5306 chromosome, complete genome	CP034760.1	82	100	100	570406	570325	1.2e-32	149
Enterobacter sp. N18-03635 chromosome, complete genome	CP034769.1	82	100	100	4010236	4010317	1.2e-32	149
Escherichia coli strain L65 chromosome, complete genome	CP034738.1	82	100	100	2577276	2577357	1.2e-32	149
Escherichia coli strain L41-1 chromosome, complete genome	CP034727.1	82	100	100	576717	576636	1.2e-32	149
Escherichia coli strain L100 chromosome, complete genome	CP034745.1	82	100	100	576717	576636	1.2e-32	149
Escherichia coli strain L53 chromosome, complete genome	CP034734.1	82	100	100	574974	574893	1.2e-32	149
Enterobacter hormaechei subsp. xiangfangensis strain UM_CRE-14 chromosome	CP023430.1	82	100	100	4178348	4178429	1.2e-32	149
Escherichia coli strain C4435 chromosome	CP027851.1	82	100	100	242037	242118	1.2e-32	149
Escherichia coli strain EC17GD31 chromosome, complete genome	CP031293.1	82	100	100	651010	650929	1.2e-32	149
Klebsiella quasipneumoniae strain D120-1 chromosome, complete genome	CP034678.1	82	100	100	551743	551662	1.2e-32	149
Escherichia coli strain WCHEC035053S1G0 chromosome, complete genome	CP034595.1	82	100	100	432214	432133	1.2e-32	149
Escherichia coli strain L37 chromosome, complete genome	CP034589.1	82	100	100	4092161	4092242	1.2e-32	149
Klebsiella pneumoniae strain T4 chromosome	CP034540.1	82	100	100	1056907	1056826	1.2e-32	149
Escherichia coli DSM 30083 = JCM 1649 = ATCC 11775 chromosome, complete genome	CP033092.2	82	100	100	576774	576693	1.2e-32	149
Klebsiella pneumoniae strain TOP52_1721_U1 chromosome	CP031938.1	82	100	100	953487	953568	1.2e-32	149
Citrobacter youngae strain NCTC13709 genome assembly, chromosome: 1	LR134485.1	82	100	100	539907	539826	1.2e-32	149
Klebsiella aerogenes strain NCTC9735 genome assembly, chromosome: 1	LR134475.1	82	100	100	548730	548649	1.2e-32	149
Escherichia coli strain NCTC11133 genome assembly, chromosome: 1	LR134340.1	82	100	100	3814717	3814798	1.2e-32	149
Klebsiella oxytoca strain NCTC13727 genome assembly, chromosome: 1	LR134333.1	82	100	100	913098	913017	1.2e-32	149
Escherichia coli strain NCTC9064 genome assembly, chromosome: 1	LR134315.1	82	100	100	555255	555174	1.2e-32	149
Escherichia coli strain NCTC9113 genome assembly, chromosome: 1	LR134311.1	82	100	100	558597	558516	1.2e-32	149
Escherichia coli strain NCTC9041 genome assembly, chromosome: 1	LR134296.1	82	100	100	589595	589514	1.2e-32	149
Escherichia coli strain NCTC9080 genome assembly, chromosome: 1	LR134295.1	82	100	100	573029	572948	1.2e-32	149
Klebsiella aerogenes strain NCTC9793 genome assembly, chromosome: 5	LR134280.1	82	100	100	4590261	4590180	1.2e-32	149
Escherichia coli strain NCTC8196 genome assembly, chromosome: 1	LR134270.1	82	100	100	4219393	4219474	1.2e-32	149
Klebsiella aerogenes strain NCTC9644 genome assembly, chromosome: 1	LR134254.1	82	100	100	565605	565524	1.2e-32	149
Escherichia coli strain NCTC10537 genome assembly, chromosome: 1	LR134248.1	82	100	100	600332	600251	1.2e-32	149
Escherichia coli strain NCTC9040 genome assembly, chromosome: 1	LR134247.1	82	100	100	607253	607172	1.2e-32	149
Escherichia coli strain NCTC9702 genome assembly, chromosome: 1	LR134246.1	82	100	100	621733	621652	1.2e-32	149
Escherichia coli strain NCTC9107 genome assembly, chromosome: 1	LR134240.1	82	100	100	620639	620558	1.2e-32	149
Escherichia coli strain NCTC9100 genome assembly, chromosome: 1	LR134239.1	82	100	100	568486	568405	1.2e-32	149
Escherichia coli strain NCTC9044 genome assembly, chromosome: 1	LR134238.1	82	100	100	1063950	1064031	1.2e-32	149
Escherichia coli strain NCTC9022 genome assembly, chromosome: 1	LR134237.1	82	100	100	594426	594345	1.2e-32	149
Escherichia coli strain NCTC9008 genome assembly, chromosome: 1	LR134236.1	82	100	100	571277	571196	1.2e-32	149
Klebsiella aerogenes strain NCTC9668 genome assembly, chromosome: 1	LR134235.1	82	100	100	3207114	3207033	1.2e-32	149
Escherichia coli strain NCTC8623 genome assembly, chromosome: 1	LR134234.1	82	100	100	2614038	2614119	1.2e-32	149
Escherichia coli strain NCTC9087 genome assembly, chromosome: 1	LR134231.1	82	100	100	569030	568949	1.2e-32	149
Klebsiella aerogenes strain NCTC8846 genome assembly, chromosome: 2	LR134230.1	82	100	100	3630739	3630820	1.2e-32	149
Escherichia coli strain NCTC9699 genome assembly, chromosome: 1	LR134228.1	82	100	100	596083	596002	1.2e-32	149
Escherichia coli strain NCTC9102 genome assembly, chromosome: 1	LR134227.1	82	100	100	566649	566568	1.2e-32	149
Escherichia coli strain NCTC9088 genome assembly, chromosome: 1	LR134226.1	82	100	100	560523	560442	1.2e-32	149
Escherichia coli strain NCTC9054 genome assembly, chromosome: 1	LR134225.1	82	100	100	571774	571693	1.2e-32	149
Klebsiella aerogenes strain NCTC9652 genome assembly, chromosome: 2	LR134224.1	82	100	100	552538	552457	1.2e-32	149
Escherichia coli strain NCTC11129 genome assembly, chromosome: 1	LR134222.1	82	100	100	558796	558715	1.2e-32	149
Escherichia coli strain NCTC11113 genome assembly, chromosome: 1	LR134221.1	82	100	100	669713	669632	1.2e-32	149
Escherichia coli strain NCTC11121 genome assembly, chromosome: 1	LR134220.1	82	100	100	625662	625581	1.2e-32	149
Klebsiella aerogenes strain NCTC10317 genome assembly, chromosome: 1	LR134217.1	82	100	100	559316	559235	1.2e-32	149
