# Supplementary material for: Phylogeography of the second plague pandemic revealed through analysis of historical Yersinia pestis genomes
Source: Nat Commun. 2019 Oct 2;10:4470. doi: 10.1038/s41467-019-12154-0 (PMC6775055; doi:10.1038/s41467-019-12154-0)
Supplement: Supplementary file 8 — Supplementary Data 5 [file 41467_2019_12154_MOESM8_ESM.xlsx]

## Sheet: Supplementary data 5
Supplementary Data 5 - BLAST analysis of reads overlapping private SNP position T3529404C, previously identified in the BSS31 genome
Hit name	Accession	Query length (bp)	Identity (%)	Query coverage (%)	Start position on reference	End position on reference	E value	Max Score
Lelliottia amnigena strain NCTC12124 genome assembly, chromosome: 1	LR134135.1	68	100	100	937392	937325	3.45e-25	123
Lelliottia amnigena strain FDAARGOS_395 chromosome, complete genome	CP023529.1	68	100	100	4425252	4425185	3.45e-25	123
Lelliottia jeotgali strain PFL01 chromosome, complete genome	CP018628.1	68	100	100	1057995	1057928	3.45e-25	123
Enterobacter sp. 638, complete genome	CP000653.1	68	100	100	998161	998094	3.45e-25	123
Serratia marcescens strain BWH-35 chromosome, complete genome	CP020507.1	68	98.529	100	1035039	1034972	1.47e-23	119
Serratia marcescens strain 95 chromosome, complete genome	CP020503.1	68	98.529	100	1062626	1062559	1.47e-23	119
Serratia marcescens strain BWH-23 chromosome, complete genome	CP020501.1	68	98.529	100	994208	994141	1.47e-23	119
Leclercia adecarboxylata strain 16008513 chromosome, complete genome	CP036199.1	68	98.529	100	4424379	4424446	1.47e-23	119
Serratia rubidaea strain NCTC9419 genome assembly, chromosome: 1	LR134155.1	68	98.529	100	3315345	3315278	1.47e-23	119
Serratia sp. FDAARGOS_506 chromosome, complete genome	CP033831.1	68	98.529	100	2493245	2493178	1.47e-23	119
Serratia sp. LS-1 chromosome, complete genome	CP033504.1	68	98.529	100	396218	396151	1.47e-23	119
Serratia marcescens AS-1 DNA, complete genome	AP019009.1	68	98.529	100	1061873	1061806	1.47e-23	119
Serratia marcescens strain KS10 chromosome	CP027798.1	68	98.529	100	3701490	3701557	1.47e-23	119
Serratia marcescens strain EL1 chromosome	CP027796.1	68	98.529	100	4240385	4240318	1.47e-23	119
Serratia rubidaea strain NCTC10036 genome assembly, chromosome: 1	LR134493.1	68	98.529	100	458815	458882	1.47e-23	119
Serratia marcescens strain N4-5 chromosome, complete genome	CP031316.1	68	98.529	100	1034687	1034620	1.47e-23	119
Serratia rubidaea strain NCTC10848 genome assembly, chromosome: 1	LS483492.1	68	98.529	100	3841750	3841817	1.47e-23	119
Serratia marcescens strain AR_0131 chromosome, complete genome	CP029715.1	68	98.529	100	5127851	5127784	1.47e-23	119
Serratia marcescens strain AR_0122, complete genome	CP029746.1	68	98.529	100	3705185	3705118	1.47e-23	119
Providencia rettgeri strain AR_0082 chromosome, complete genome	CP029736.1	68	98.529	100	20426	20493	1.47e-23	119
Serratia marcescens strain 332 chromosome, complete genome	CP021164.1	68	98.529	100	1010218	1010151	1.47e-23	119
Serratia marcescens strain SGAir0764 chromosome, complete genome	CP027300.1	68	98.529	100	1098591	1098524	1.47e-23	119
Serratia marcescens strain CAV1761 chromosome, complete genome	CP029449.1	68	98.529	100	1610427	1610494	1.47e-23	119
Serratia marcescens strain AR_0121 chromosome, complete genome	CP028949.1	68	98.529	100	1332415	1332482	1.47e-23	119
Serratia marcescens strain AR_0124 chromosome, complete genome	CP028946.1	68	98.529	100	2626543	2626476	1.47e-23	119
Serratia marcescens strain AR_0130 chromosome, complete genome	CP028947.1	68	98.529	100	1076213	1076146	1.47e-23	119
Serratia marcescens strain AR_0123 chromosome, complete genome	CP028948.1	68	98.529	100	432286	432353	1.47e-23	119
Lelliottia sp. WB101 chromosome, complete genome	CP028520.1	68	98.529	100	4474947	4475014	1.47e-23	119
Serratia marcescens strain AR_0099 chromosome, complete genome	CP027539.1	68	98.529	100	5144111	5144178	1.47e-23	119
Serratia marcescens strain AR_0091 chromosome, complete genome	CP027533.1	68	98.529	100	654594	654527	1.47e-23	119
Providencia rettgeri strain FDAARGOS_330 chromosome, complete genome	CP027418.1	68	98.529	100	2281325	2281258	1.47e-23	119
Serratia sp. MYb239 chromosome, complete genome	CP023268.1	68	98.529	100	1041842	1041775	1.47e-23	119
Serratia marcescens strain AR_0027 chromosome, complete genome	CP026702.1	68	98.529	100	1906657	1906724	1.47e-23	119
Serratia marcescens isolate GN26 chromosome	CP026650.1	68	98.529	100	154670	154603	1.47e-23	119
Serratia sp. SSNIH1 chromosome, complete genome	CP026383.1	68	98.529	100	1535943	1535876	1.47e-23	119
Leclercia sp. LSNIH3 chromosome, complete genome	CP026387.1	68	98.529	100	1357297	1357364	1.47e-23	119
Serratia marcescens strain FDAARGOS_65 chromosome, complete genome	CP026050.1	68	98.529	100	1916645	1916712	1.47e-23	119
Serratia marcescens strain SOLR4 chromosome	CP025698.1	68	98.529	100	969565	969632	1.47e-23	119
Brenneria goodwinii strain FRB141, complete genome	CP014137.1	68	98.529	100	2943995	2944062	1.47e-23	119
Serratia sp. JKS000199 genome assembly, chromosome: I	LT907843.1	68	98.529	100	345645	345578	1.47e-23	119
Serratia marcescens strain UMH12, complete genome	CP018930.1	68	98.529	100	364792	364725	1.47e-23	119
Serratia marcescens strain UMH11, complete genome	CP018929.1	68	98.529	100	360747	360680	1.47e-23	119
Serratia marcescens strain UMH10, complete genome	CP018928.1	68	98.529	100	360746	360679	1.47e-23	119
Serratia marcescens strain UMH8, complete genome	CP018927.1	68	98.529	100	382828	382761	1.47e-23	119
Serratia marcescens strain UMH6, complete genome	CP018926.1	68	98.529	100	386125	386058	1.47e-23	119
Serratia marcescens strain UMH3, complete genome	CP018925.1	68	98.529	100	369693	369626	1.47e-23	119
Serratia marcescens strain UMH2, complete genome	CP018924.1	68	98.529	100	417352	417285	1.47e-23	119
Serratia marcescens strain UMH9, complete genome	CP018923.1	68	98.529	100	380715	380648	1.47e-23	119
Serratia marcescens strain UMH7, complete genome	CP018919.1	68	98.529	100	395699	395632	1.47e-23	119
Serratia marcescens strain UMH5, complete genome	CP018917.1	68	98.529	100	408695	408628	1.47e-23	119
Serratia marcescens strain UMH1, complete genome	CP018915.1	68	98.529	100	363421	363354	1.47e-23	119
Serratia marcescens strain S2I7 genome	CP021984.1	68	98.529	100	1144090	1144023	1.47e-23	119
Serratia marcescens strain 1274 genome	CP019927.2	68	98.529	100	1515599	1515666	1.47e-23	119
Serratia marcescens strain B3R3, complete genome	CP013046.2	68	98.529	100	1149111	1149044	1.47e-23	119
Serratia marcescens SMB2099 complete genome	HG738868.1	68	98.529	100	1095265	1095198	1.47e-23	119
Serratia marcescens strain AS1 genome	CP010584.1	68	98.529	100	4850999	4851066	1.47e-23	119
Providencia rettgeri strain RB151, complete genome	CP017671.1	68	98.529	100	868049	867982	1.47e-23	119
Serratia sp. YD25, complete genome	CP016948.1	68	98.529	100	394963	394896	1.47e-23	119
Serratia marcescens isolate PWN146_assembly genome assembly, chromosome: Chromosome	LT575490.1	68	98.529	100	452636	452569	1.47e-23	119
Serratia marcescens strain U36365, complete genome	CP016032.1	68	98.529	100	1047746	1047679	1.47e-23	119
Serratia rubidaea strain 1122, complete genome	CP014474.1	68	98.529	100	4401346	4401413	1.47e-23	119
Leclercia adecarboxylata strain USDA-ARS-USMARC-60222, complete genome	CP013990.1	68	98.529	100	3730319	3730386	1.47e-23	119
Serratia marcescens strain SmUNAM836, complete genome	CP012685.1	68	98.529	100	370223	370156	1.47e-23	119
Serratia marcescens strain RSC-14, complete genome	CP012639.1	68	98.529	100	1044690	1044757	1.47e-23	119
Serratia marcescens strain CAV1492, complete genome	CP011642.1	68	98.529	100	1498860	1498927	1.47e-23	119
Serratia sp. SCBI, complete genome	CP003424.1	68	98.529	100	1052285	1052218	1.47e-23	119
Serratia sp. FS14, complete genome	CP005927.1	68	98.529	100	5080499	5080566	1.47e-23	119
Serratia marcescens SM39 DNA, complete genome	AP013063.1	68	98.529	100	417692	417625	1.47e-23	119
Serratia marcescens subsp. marcescens Db11, complete genome	HG326223.1	68	98.529	100	360344	360277	1.47e-23	119
Serratia marcescens WW4, complete genome	CP003959.1	68	98.529	100	1144090	1144023	1.47e-23	119
Serratia sp. FGI94 chromosome, complete genome	CP003942.1	68	98.529	100	1064623	1064556	1.47e-23	119
Serratia quinivorans strain PKL:12 chromosome, complete genome	CP038467.1	68	97.059	100	2356526	2356593	1.79e-22	114
Serratia plymuthica strain NCTC8900 genome assembly, chromosome: 1	LR134151.1	68	97.059	100	1063709	1063642	1.79e-22	114
Kluyvera intermedia strain NCTC12125 genome assembly, chromosome: 1	LR134138.1	68	97.059	100	2356039	2356106	1.79e-22	114
Pectobacterium carotovorum strain 14A chromosome, complete genome	CP034276.1	68	97.059	100	1344224	1344157	1.79e-22	114
Kosakonia sp. CCTCC M2018092 chromosome, complete genome	CP034225.1	68	97.059	100	3572234	3572301	1.79e-22	114
Serratia sp. P2ACOL2 chromosome, complete genome	CP033162.1	68	97.059	100	883309	883242	1.79e-22	114
Serratia sp. 3ACOL1 chromosome, complete genome	CP033055.1	68	97.059	100	34153	34086	1.79e-22	114
Serratia sp. 1D1416 chromosome, complete genome	CP032738.1	68	97.059	100	2602510	2602443	1.79e-22	114
Pectobacterium parmentieri strain IFB5432 chromosome, complete genome	CP026979.1	68	97.059	100	3441174	3441241	1.79e-22	114
Pectobacterium parmentieri strain IFB5441 chromosome, complete genome	CP026980.1	68	97.059	100	3553937	3554004	1.79e-22	114
Pectobacterium parmentieri strain IFB5485 chromosome, complete genome	CP026981.1	68	97.059	100	3345697	3345764	1.79e-22	114
Pectobacterium parmentieri strain IFB5604 chromosome, complete genome	CP026983.1	68	97.059	100	3327959	3328026	1.79e-22	114
Pectobacterium parmentieri strain IFB5619 chromosome, complete genome	CP026985.1	68	97.059	100	3334636	3334703	1.79e-22	114
Pectobacterium parmentieri strain IFB5623 chromosome	CP026986.1	68	97.059	100	3473452	3473519	1.79e-22	114
Serratia quinivorans strain NCTC13188 genome assembly, chromosome: 1	LR134494.1	68	97.059	100	1123495	1123428	1.79e-22	114
Serratia fonticola strain NCTC13193 genome assembly, chromosome: 1	LR134492.1	68	97.059	100	1363587	1363520	1.79e-22	114
Serratia plymuthica strain NCTC8015 genome assembly, chromosome: 1	LR134478.1	68	97.059	100	1074986	1074919	1.79e-22	114
Dickeya dianthicola strain ME23 chromosome, complete genome	CP031560.1	68	97.059	100	1233169	1233102	1.79e-22	114
Serratia plymuthica strain NCTC12961 genome assembly, chromosome: 1	LS483469.1	68	97.059	100	1103102	1103035	1.79e-22	114
Providencia alcalifaciens strain NCTC10286 genome assembly, chromosome: 1	LS483467.1	68	97.059	100	784759	784692	1.79e-22	114
Dickeya sp. Secpp 1600 chromosome, complete genome	CP023484.1	68	97.059	100	1203841	1203774	1.79e-22	114
Dickeya dadantii strain DSM 18020 chromosome, complete genome	CP023467.1	68	97.059	100	1216020	1215953	1.79e-22	114
Pectobacterium carotovorum strain 3-2 chromosome, complete genome	CP024842.1	68	97.059	100	1296507	1296440	1.79e-22	114
Serratia liquefaciens strain FDAARGOS_125 chromosome, complete genome	CP014017.2	68	97.059	100	1531155	1531222	1.79e-22	114
Dickeya fangzhongdai strain DSM 101947 chromosome, complete genome	CP025003.1	68	97.059	100	1290272	1290205	1.79e-22	114
Pectobacterium atrosepticum strain 36A chromosome, complete genome	CP024956.1	68	97.059	100	1308052	1307985	1.79e-22	114
Serratia grimesii isolate BXF1 genome assembly, chromosome	LT883155.1	68	97.059	100	1091788	1091721	1.79e-22	114
Pectobacterium carotovorum subsp. brasiliense strain BZA12 chromosome, complete genome	CP024780.1	68	97.059	100	2024292	2024359	1.79e-22	114
Dickeya dianthicola RNS04.9, complete genome	CP017638.1	68	97.059	100	868234	868167	1.79e-22	114
