# Supplementary material for: Phylogeography of the second plague pandemic revealed through analysis of historical Yersinia pestis genomes
Source: Nat Commun. 2019 Oct 2;10:4470. doi: 10.1038/s41467-019-12154-0 (PMC6775055; doi:10.1038/s41467-019-12154-0)
Supplement: Supplementary file 9 — Supplementary Data 6 [file 41467_2019_12154_MOESM9_ESM.xlsx]

## Sheet: Supplementary data 6
Supplementary Data 6 - Isolation, radiocarbon and archaeological dates used for BEAST v1.8 substitution rate variation analysis
Strain Name	Strain ID	Pubication / NCBI Accession	Year of isolation (modern strains)	Years BP*	Lower bound (YBP*)	Upper bound (YBP*)
1.ANTa	Antiqua	Chain et al., 2006	1965	40	N/A	N/A
1.ANTb	UG05	Morelli et al., 2010	2004	1	N/A	N/A
1.IN1a	CMCC11001	Cui et al., 2013	1954	51	N/A	N/A
1.IN1b	780441	Cui et al., 2013	1978	27	N/A	N/A
1.IN1c	K21985002	Cui et al., 2013	1985	20	N/A	N/A
1.IN2a	CMCC640047	Cui et al., 2013	1964	41	N/A	N/A
1.IN2b	30017	Cui et al., 2013	1976	29	N/A	N/A
1.IN2c	CMCC31004	Cui et al., 2013	1990	15	N/A	N/A
1.IN2d	C1975003	Cui et al., 2013	1975	30	N/A	N/A
1.IN2e	C1989001	Cui et al., 2013	1989	16	N/A	N/A
1.IN2f	710317	Cui et al., 2013	1971	34	N/A	N/A
1.IN2g	CMCC05013	Cui et al., 2013	1988	17	N/A	N/A
1.IN2h	5	Cui et al., 2013	2004	1	N/A	N/A
1.IN2i	CMCC10012	Cui et al., 2013	1964	41	N/A	N/A
1.IN2j	CMCC27002	Cui et al., 2013	1991	14	N/A	N/A
1.IN2k	970754	Cui et al., 2013	1997	8	N/A	N/A
1.IN2l	D1991004	Cui et al., 2013	1991	14	N/A	N/A
1.IN2m	D1964002	Cui et al., 2013	1964	41	N/A	N/A
1.IN2n	CMCC02041	Cui et al., 2013	1965	40	N/A	N/A
1.IN2o	CMCC03001	Cui et al., 2013	1954	51	N/A	N/A
1.IN2p	D1982001	Cui et al., 2013	1982	23	N/A	N/A
1.IN2q	D1964001	Cui et al., 2013	1964	41	N/A	N/A
1.IN3a	F1954001	Cui et al., 2013	1954	51	N/A	N/A
1.IN3b	E1979001	Cui et al., 2013	1979	26	N/A	N/A
1.IN3c	CMCC84038	Cui et al., 2013	1982	23	N/A	N/A
1.IN3d	YN1683	Cui et al., 2013	1977	28	N/A	N/A
1.IN3e	YN472	Cui et al., 2013	1957	48	N/A	N/A
1.IN3f	YN1065	Cui et al., 2013	1954	51	N/A	N/A
1.IN3g	E1977001	Cui et al., 2013	1977	28	N/A	N/A
1.IN3h	CMCC84033	Cui et al., 2013	1979	26	N/A	N/A
1.IN3i	CMCC84046	Cui et al., 2013	1984	21	N/A	N/A
1.ORI1a	CMCC114001	Cui et al., 2013	1952	53	N/A	N/A
1.ORI1b	India195	Morelli et al., 2010	1898	107	N/A	N/A
1.ORI1c	F1946001	Cui et al., 2013	1946	59	N/A	N/A
1.ORI1d	CA88	Auerbach et al., 2007	1988	17	N/A	N/A
1.ORI1e	CO92	Parkhill et al., 2001	1992	13	N/A	N/A
1.ORI2a	YN2179	Cui et al., 2013	1995	10	N/A	N/A
1.ORI2b	CMCCK110001	Cui et al., 2013	1991	14	N/A	N/A
1.ORI2c	YN2551	Cui et al., 2013	2002	3	N/A	N/A
1.ORI2d	YN2588	Cui et al., 2013	2000	5	N/A	N/A
1.ORI2e	F1991016	Eppinger et al., 2009	1991	14	N/A	N/A
1.ORI2f	CMCC87001	Cui et al., 2013	1982	23	N/A	N/A
1.ORI2g	F1984001	Cui et al., 2013	1984	21	N/A	N/A
1.ORI2h	YN663	Cui et al., 2013	1982	23	N/A	N/A
1.ORI2i	CMCCK100001	Cui et al., 2013	1991	14	N/A	N/A
1.ORI3a	EV76	Cui et al., 2013	1922	83	N/A	N/A
1.ORI3b	MG05	Morelli et al., 2010	2005	0	N/A	N/A
1.ORI3c	IP275	Morelli et al., 2010	1995	10	N/A	N/A
2.MED1a	KIM	Cui et al., 2013	1968	37	N/A	N/A
ancient Branch 1	Laishevo LAI009	this study	N/A	655	605	705
ancient Branch 1	London BD	Bos et al., 2011	N/A	656	655	657
ancient Branch 1	Barcelona 3031	Spyrou et al., 2016	N/A	645	585	705
ancient Branch 1	Nabburg NAB003	this study	N/A	663	613	713
ancient Branch 1	Bolgar 2370	Spyrou et al., 2016	N/A	624	605	643
ancient Branch 1	Bergen 37/45	Namouchi et al., 2018	N/A	645	642	647
ancient Branch 1	London 6330	Bos et al., 2011	N/A	630	605	655
ancient Branch 1	Manching MAN008	this study	N/A	669	615	722
ancient Branch 1	Starnberg STA001	this study	N/A	527	482	572
ancient Branch 1	Cambridge NMS002	this study	N/A	500	469	530
ancient Branch 1	Ellwangen 549_O	Spyrou et al., 2016	N/A	449	378	520
ancient Branch 1	Landsberg LBG002	this study	N/A	462	373	550
ancient Branch 1	Stans STN014, STN020, STN021, STN019, STN007, STN002, STN008, STN013	this study	N/A	445	370	520
ancient Branch 1	Brandenburg BRA001	this study	N/A	372	357	387
ancient Branch 1	New Churchyard BED030, BED028, BED034, BED024	this study	N/A	408	370	445
ancient Branch 1	Marseille OBS137, OBS116, OBS107, OBS110, OBS124	Bos et al., 2016	N/A	284	283	285
*Years BP (YBP) refers to the time until year 2005, which is the most recently isolated modern strain
List of publications:
Parkhill, J. et al. Genome sequence of Yersinia pestis, the causative agent of plague. Nature 413, 523-527, (2001).
Morelli, G. et al. Yersinia pestis genome sequencing identifies patterns of global phylogenetic diversity. Nat Genet 42, 1140-1143 (2010).
Chain, P. S. et al. Complete genome sequence of Yersinia pestis strains Antiqua and Nepal516: evidence of gene reduction in an emerging pathogen. J Bacteriol 188, 4453-4463 (2006).
Auerbach, R. K. et al. Yersinia pestis evolution on a small timescale: comparison of whole genome sequences from North America. PLoS One 2, e770 (2007)
Eppinger, M. et al. Draft genome sequences of Yersinia pestis isolates from natural foci of endemic plague in China. J Bacteriol 191, 7628-7629 (2009).
Cui, Y. et al. Historical variations in mutation rate in an epidemic pathogen, Yersinia pestis. Proc Natl Acad Sci U S A 110, 577-582, (2013).
Bos, K. I. et al. A draft genome of Yersinia pestis from victims of the Black Death. Nature 478, 506-510, (2011)
Spyrou, M. A. et al. Historical Y. pestis Genomes Reveal the European Black Death as the Source of Ancient and Modern Plague Pandemics. Cell Host Microbe 19, 874-881 (2016)
Bos, K. I. et al. Eighteenth century Yersinia pestis genomes reveal the long-term persistence of an historical plague focus. Elife 5, e12994, (2016)
Namouchi, A. et al. Integrative approach using Yersinia pestis genomes to revisit the historical landscape of plague during the Medieval Period. Proc Natl Acad Sci U S A, 201812865 (2018).
