# Supplementary material for: Phylogeography of the second plague pandemic revealed through analysis of historical Yersinia pestis genomes
Source: Nat Commun. 2019 Oct 2;10:4470. doi: 10.1038/s41467-019-12154-0 (PMC6775055; doi:10.1038/s41467-019-12154-0)
Supplement: Supplementary file 10 — Supplementary Data 7 [file 41467_2019_12154_MOESM10_ESM.xlsx]

## Sheet: Supplementary data 7
Supplementary Data 7 - Gene annotation and effects of SNPs located on the branch between the Ellwangen (ELW098) and New Churchyard (BED) strains
Position	Reference	SNP	Effect	Gene ID	Gene Name	Gene function	old AA/new AA	Old codon/New codon	Codon Num (CDS)
1481292	C	T	DOWNSTREAM: 44 bases	YPO1316	YPO1316
480773	C	T	INTERGENIC
482327	G	T	INTERGENIC
1481381	G	A	INTERGENIC
1481393	G	A	INTERGENIC
2671194	G	A	INTERGENIC
2918297	T	G	INTERGENIC
2964936	A	G	INTERGENIC
4134121	A	T	INTERGENIC
4190286	C	A	INTERGENIC
4208536	A	G	INTERGENIC
4456212	C	A	INTERGENIC
4642828	G	A	INTERGENIC
100383	C	T	NON_SYNONYMOUS_CODING	YPO0090	glpK	pseudogene	E/K	Gaa/Aaa	325
200723	C	T	NON_SYNONYMOUS_CODING	YPO0182	tauA	taurine transporter substrate binding subunit	T/M	aCg/aTg	135
868549	G	C	NON_SYNONYMOUS_CODING	YPO0792	ygeD	lysophospholipid transporter LplT	C/W	tgC/tgG	209
965281	C	A	NON_SYNONYMOUS_CODING	YPO0880	YPO0880	primase	S/Y	tCt/tAt	95
1168951	G	T	NON_SYNONYMOUS_CODING	YPO1028	YPO1028	cysteine sulfinate desulfinase	R/S	Cgt/Agt	143
1189479	C	T	NON_SYNONYMOUS_CODING	YPO1048	dxr	1-deoxy-D-xylulose 5-phosphate reductoisomerase	P/S	Cca/Tca	189
1378105	G	T	NON_SYNONYMOUS_CODING	YPO1219	YPO1219	hypothetical protein	H/N	Cat/Aat	593
1451124	T	G	NON_SYNONYMOUS_CODING	YPO1291	YPO1291	carbohydrate kinase	V/G	gTg/gGg	394
1511518	A	G	NON_SYNONYMOUS_CODING	YPO1347	YPO1347	hypothetical protein	N/D	Aat/Gat	167
1586982	C	A	NON_SYNONYMOUS_CODING	YPO1403	mukF	condesin subunit F	S/Y	tCc/tAc	163
1708192	C	A	NON_SYNONYMOUS_CODING	YPO1504	YPO1504	hypothetical protein	P/Q	cCa/cAa	285
1935112	C	A	NON_SYNONYMOUS_CODING	YPO1696	YPO1696	outer membrane usher protein	Q/H	caG/caT	208
2414599	T	C	NON_SYNONYMOUS_CODING	YPO2145	YPO2145	SpoVR family protein	K/E	Aaa/Gaa	85
2472383	A	G	NON_SYNONYMOUS_CODING	YPO2196	ispZ	Involved in cell division	F/S	tTc/tCc	85
2507983	T	G	NON_SYNONYMOUS_CODING	YPO2233	YPO2233	hypothetical protein	T/P	Acc/Ccc	72
3229407	T	C	NON_SYNONYMOUS_CODING	YPO2887	yapB	pseudogene	V/A	gTt/gCt	374
3407572	A	T	NON_SYNONYMOUS_CODING	YPO3049	YPO3049	binding protein-dependent transporter inner membrane protein	L/Q	cTg/cAg	216
3610371	C	T	NON_SYNONYMOUS_CODING	YPO3244	fadE	acyl-CoA dehydrogenase	A/V	gCc/gTc	292
3613964	C	A	NON_SYNONYMOUS_CODING	YPO3246	hmwC	accessory processing protein	D/Y	Gat/Tat	252
3620114	G	A	NON_SYNONYMOUS_CODING	YPO3247	hmwA	adhesin	A/V	gCg/gTg	164
3782640	G	A	NON_SYNONYMOUS_CODING	YPO3389	hemL	glutamate-1-semialdehyde aminotransferase	G/D	gGc/gAc	31
3973901	G	A	NON_SYNONYMOUS_CODING	YPO3559	YPO3559	hypothetical protein	D/N	Gac/Aac	145
4363505	C	T	NON_SYNONYMOUS_CODING	YPO3888	ilvC	ketol-acid reductoisomerase	V/I	Gtt/Att	118
4396236	G	T	NON_SYNONYMOUS_CODING	YPO3914	sthA	catalyzes the conversion of NADPH to NADH	D/Y	Gat/Tat	116
4616904	T	C	NON_SYNONYMOUS_CODING	YPO4095	recF	recombination protein F: required for DNA replication	S/G	Agt/Ggt	54
2071670	G	T	STOP_GAINED	YPO1826	fliJ	flagellar biosynthesis chaperone	S/*	tCa/tAa	142
173032	C	T	SYNONYMOUS_CODING	YPO0158	cysG	siroheme synthase	K/K	aaG/aaA	178
477107	C	T	SYNONYMOUS_CODING	YPO0452	slt	lytic murein transglycosylase	L/L	Ctg/Ttg	364
869820	A	G	SYNONYMOUS_CODING	YPO0793	aas	acyl-ACP synthetase	F/F	ttT/ttC	503
951295	C	T	SYNONYMOUS_CODING	YPO0863	YPO0863	hypothetical protein	L/L	Ctg/Ttg	182
1159539	T	A	SYNONYMOUS_CODING	YPO1020	recB	helicase/nuclease	P/P	ccT/ccA	1181
1724647	C	T	SYNONYMOUS_CODING	YPO1517	YPO1517	sugar ABC transporter	S/S	tcG/tcA	130
2076353	C	T	SYNONYMOUS_CODING	YPO1830	fliF	flagellar MS-ring protein	T/T	acG/acA	223
3620500	G	A	SYNONYMOUS_CODING	YPO3247	hmwA	adhesin	G/G	ggC/ggT	35
3944305	C	A	SYNONYMOUS_CODING	YPO3531	YPO3531	iron-sulfur cluster repair di-iron protein	I/I	atC/atA	81
4200639	C	A	SYNONYMOUS_CODING	YPO3746	rpoC	DNA-directed RNA polymerase subunit beta	L/L	ctG/ctT	282
