# Supplementary material for: Phylogeography of the second plague pandemic revealed through analysis of historical Yersinia pestis genomes
Source: Nat Commun. 2019 Oct 2;10:4470. doi: 10.1038/s41467-019-12154-0 (PMC6775055; doi:10.1038/s41467-019-12154-0)
Supplement: Supplementary file 11 — Supplementary Data 8 [file 41467_2019_12154_MOESM11_ESM.xlsx]

## Sheet: Supplementary data 8
Supplementary Data 8 - Gene annotations and effects of variants unique to 1.ANT strains
Position	Reference	SNP	SNP Effect	Gene ID	Gene name	Gene function	old AA/new AA	Old codon/New codon	Codon # (CDS)
1166	C	T	NON_SYNONYMOUS_CODING	YPO0002	asnC	DNA-binding transcriptional regulator AsnC	A/T	Gct/Act	34
54102	A	T	NON_SYNONYMOUS_CODING	YPO0041	ligB	NAD-dependent DNA ligase LigB	T/S	Acc/Tcc	106
178028	C	T	NON_SYNONYMOUS_CODING	YPO0162	codA	cytosine deaminase	A/V	gCg/gTg	63
225409	C	T	NON_SYNONYMOUS_CODING	YPO0216	rpsC	30S ribosomal protein S3	T/I	aCt/aTt	121
274360	C	T	NON_SYNONYMOUS_CODING	YPO0274	YPO0274	hypothetical protein	P/L	cCg/cTg	174
419209	G	A	NON_SYNONYMOUS_CODING	YPO0401	YPO0401	transcriptional regulator	D/N	Gat/Aat	289
525887	T	A	NON_SYNONYMOUS_CODING	YPO0494	surA	peptidyl-prolyl cis-trans isomerase SurA	Q/L	cAg/cTg	58
535221	T	G	NON_SYNONYMOUS_CODING	YPO0501	YPO0501	hypothetical protein	S/A	Tcc/Gcc	313
574078	C	T	NON_SYNONYMOUS_CODING	YPO0530	leuD	3-isopropylmalate dehydratase small subunit	G/S	Ggc/Agc	53
727192	G	A	NON_SYNONYMOUS_CODING	YPO0668	parE	DNA topoisomerase IV subunit B	A/T	Gcc/Acc	53
759843	C	T	NON_SYNONYMOUS_CODING	YPO0698	YPO0698	outer membrane usher protein	L/F	Ctc/Ttc	472
935991	G	A	NON_SYNONYMOUS_CODING	YPO0850a	YPO0850a	PTS system glucose/sucrose specific transporter subunit IIB	T/I	aCt/aTt	21
1151889	C	T	NON_SYNONYMOUS_CODING	YPO1018	recC	catalyzes ATP-dependent exonucleolytic cleavage	P/L	cCt/cTt	744
1212998	C	T	NON_SYNONYMOUS_CODING	YPO1069	YPO1069	hypothetical protein	G/S	Ggc/Agc	70
1265901	A	G	NON_SYNONYMOUS_CODING	YPO1118	cydB	cytochrome D ubiquinol oxidase subunit II	N/D	Aat/Gat	112
1303163	A	T	NON_SYNONYMOUS_CODING	YPO1156	uvrB	excinuclease ABC subunit B	D/V	gAt/gTt	150
1333620	C	T	NON_SYNONYMOUS_CODING	YPO1185	YPO1185	ABC transport membrane permease	T/I	aCt/aTt	5
1441794	C	T	NON_SYNONYMOUS_CODING	YPO1283	uxuA	mannonate dehydratase	A/V	gCt/gTt	195
1555356	G	A	NON_SYNONYMOUS_CODING	YPO1380	YPO1380	MFS family transporter protein	D/N	Gat/Aat	373
1705844	C	T	NON_SYNONYMOUS_CODING	YPO1502	YPO1502	alcohol dehydrogenase	A/T	Gcc/Acc	71
1707708	G	A	NON_SYNONYMOUS_CODING	YPO1504	YPO1504	hypothetical protein	G/S	Ggc/Agc	124
1756795	G	A	NON_SYNONYMOUS_CODING	YPO1541	gnd	6-phosphogluconate dehydrogenase	G/S	Ggc/Agc	174
1801784	G	A	NON_SYNONYMOUS_CODING	YPO1579	YPO1579	C4-dicarboxylate transporter substrate-binding protein	P/S	Ccc/Tcc	44
1850729	C	T	NON_SYNONYMOUS_CODING	YPO1626	lolC	outer membrane-specific lipoprotein transporter subunit LolC	P/S	Ccg/Tcg	81
2016117	T	A	NON_SYNONYMOUS_CODING	YPO1770	hpaC	4-hydroxyphenylacetate 3-monooxygenase coupling protein	L/Q	cTg/cAg	135
2115661	C	T	NON_SYNONYMOUS_CODING	YPO1868	YPO1868	hypothetical protein	E/K	Gaa/Aaa	161
2484440	A	G	NON_SYNONYMOUS_CODING	YPO2210	YPO2210	hypothetical protein	V/A	gTg/gCg	18
2681696	T	C	NON_SYNONYMOUS_CODING	YPO2387	purR	DNA-binding transcriptional repressor PurR	F/S	tTt/tCt	221
2731263	C	T	NON_SYNONYMOUS_CODING	YPO2429	pheS	phenylalanyl-tRNA synthetase subunit alpha	V/I	Gta/Ata	67
2907502	G	T	NON_SYNONYMOUS_CODING	YPO2585	YPO2585	carbohydrate kinase	D/Y	Gat/Tat	361
2924187	G	A	NON_SYNONYMOUS_CODING	YPO2602	rlpA	rare lipoprotein A	P/L	cCa/cTa	36
2950840	C	T	NON_SYNONYMOUS_CODING	YPO2625	nagC	N-acetylglucosamine regulatory protein	G/E	gGg/gAg	61
3099378	G	A	NON_SYNONYMOUS_CODING	YPO2765	asd	semialdehyde dehydrogenase	R/H	cGt/cAt	76
3501556	A	C	NON_SYNONYMOUS_CODING	YPO3142	amtB	ammonium transporter	V/G	gTc/gGc	324
3586778	G	A	NON_SYNONYMOUS_CODING	YPO3222	proB	gamma-glutamyl kinase	S/F	tCt/tTt	50
3698745	G	A	NON_SYNONYMOUS_CODING	YPO3316	rbsC	sugar transport system permease	L/F	Ctc/Ttc	269
3763970	T	C	NON_SYNONYMOUS_CODING	YPO3375	sodC	superoxide dismutase	D/G	gAt/gGt	33
3771852	T	A	NON_SYNONYMOUS_CODING	YPO3381	barA	hybrid sensory histidine kinase BarA	L/Q	cTg/cAg	156
3904960	G	A	NON_SYNONYMOUS_CODING	YPO3496	infB	translation initiation factor IF-2	A/V	gCg/gTg	614
3977650	G	C	NON_SYNONYMOUS_CODING	YPO3564	YPO3564	hypothetical protein	D/E	gaC/gaG	90
4061493	C	T	NON_SYNONYMOUS_CODING	YPO3640	YPO3640	hypothetical protein	P/S	Ccc/Tcc	29
4065904	C	T	NON_SYNONYMOUS_CODING	YPO3642b	YPO3642b	ncRNA-cspA thermoregulator	A/V	gCt/gTt	134
4076324	C	T	NON_SYNONYMOUS_CODING	YPO3657	panF	sodium/panthothenate symporter	S/N	aGc/aAc	371
4318701	T	C	NON_SYNONYMOUS_CODING	YPO3848	cyaA	adenylate cyclase	D/G	gAt/gGt	157
4360567	C	T	NON_SYNONYMOUS_CODING	YPO3887	YPO3887	pseudogene	R/H	cGc/cAc	544
4427178	C	T	NON_SYNONYMOUS_CODING	YPO3940	glgC	glucose-1-phosphate adenylyltransferase	S/N	aGc/aAc	404
4477698	G	A	NON_SYNONYMOUS_CODING	YPO3976	YPO3976	hypothetical protein	A/T	Gca/Aca	237
4525085	A	G	NON_SYNONYMOUS_CODING	YPO4013	yhjW	phosphoethanolamine transferase	S/P	Tca/Cca	35
4558980	G	A	NON_SYNONYMOUS_CODING	YPO4042	YPO4042	fimbrial protein	A/V	gCa/gTa	752
588988	C	A	START_LOST	YPO0544	YPO0544	hypothetical protein	M/I	atG/atT	1
2016126	T	A	STOP_GAINED	YPO1770	hpaC	4-hydroxyphenylacetate 3-monooxygenase coupling protein	L/*	tTg/tAg	138
2751771	G	A	STOP_GAINED	YPO2451	YPO2451	hypothetical protein	Q/*	Cag/Tag	68
168535	A	G	SYNONYMOUS_CODING	YPO0154	dam	DNA adenine methylase	R/R	cgA/cgG	22
367638	C	T	SYNONYMOUS_CODING	YPO0357	frdD	fumarate reductase subunit D	L/L	ttG/ttA	107
537476	C	T	SYNONYMOUS_CODING	YPO0504	YPO0504	hypothetical protein	A/A	gcC/gcT	150
586040	C	T	SYNONYMOUS_CODING	YPO0540	ilvH	acetolactate synthase small subunit	G/G	ggC/ggT	98
904076	C	T	SYNONYMOUS_CODING	YPO0824	YPO0824	hypothetical protein	L/L	Ctg/Ttg	433
1028008	G	A	SYNONYMOUS_CODING	YPO0935	gshB	glutathione synthetase	G/G	ggG/ggA	271
1200873	C	T	SYNONYMOUS_CODING	YPO1059	dnaE	DNA polymerase III subunit alpha	L/L	Ctg/Ttg	10
1578826	C	T	SYNONYMOUS_CODING	YPO1395	msbA	lipid transporter ATP-binding protein/permease	L/L	ctC/ctT	575
1748342	G	A	SYNONYMOUS_CODING	YPO1536	YPO1536	iron-siderophore transporter substrate-binding protein	L/L	Ctg/Ttg	120
2112974	G	A	SYNONYMOUS_CODING	YPO1866	uvrC	excinuclease ABC subunit C	G/G	ggG/ggA	183
2542828	A	G	SYNONYMOUS_CODING	YPO2262	YPO2262	hypothetical protein	I/I	atT/atC	233
2596092	C	T	SYNONYMOUS_CODING	YPO2308	rstA	DNA-binding transcriptional regulator RstA	R/R	cgC/cgT	214
3154240	G	A	SYNONYMOUS_CODING	YPO2827	upp	uracil phosphoribosyltransferase	I/I	atC/atT	76
3348338	C	T	SYNONYMOUS_CODING	YPO2998	YPO2998	two-component system response regulator	G/G	ggG/ggA	185
3371630	T	C	SYNONYMOUS_CODING	YPO3016	nanT	sialic acid transporter	K/K	aaA/aaG	25
3607609	A	G	SYNONYMOUS_CODING	YPO3241	yafK	hypothetical protein	K/K	aaA/aaG	205
3624499	A	T	SYNONYMOUS_CODING	YPO3249	YPO3249	allantoate amidohydrolase	T/T	acT/acA	106
4201619	T	C	SYNONYMOUS_CODING	YPO3747	rpoB	DNA-directed RNA polymerase subunit beta	E/E	gaA/gaG	1341
1578826	C	T	UPSTREAM: 21 bases	YPO1396	lpxK	tetraacyldisaccharide 4'-kinase
3634070	A	T	UPSTREAM: 24 bases	YPO3262	YPO3262	hypothetical protein
1306347	C	T	UPSTREAM: 26 bases	YPO1158	YPO1158	hypothetical protein
1607551	C	T	UPSTREAM: 27 bases	YPO1415	pyrD	dihydroorotate dehydrogenase 2
990954	G	A	UPSTREAM: 44 bases	YPO0904	YPO0904	hypothetical protein
4256238	A	G	UPSTREAM: 47 bases	YPO3790	yigM	hypothetical protein
1216366	C	T	UPSTREAM: 83 bases	YPO1073	metN	DL-methionine transporter ATP-binding protein
4343118	G	A	UPSTREAM: 96 bases	YPO3867	rho	transcription termination factor Rho
867596	C	T	UPSTREAM: 97 bases	YPO0790a	YPO0790a	hypothetical protein
1333620	C	T	DOWNSTREAM: 10 bases	YPO1184	YPO1184	ABC transport membrane permease
511653	G	T	DOWNSTREAM: 19 bases	YPO0480	dapB	4-hydroxy-tetrahydrodipicolinate reductase
1037476	C	T	DOWNSTREAM: 3 bases	YPO0947	YPO0947	virulence determinant
419209	G	A	DOWNSTREAM: 4 bases	YPO0402	YPO0402	PTS system fructose-family transporter subunit IIB
3634070	A	T	DOWNSTREAM: 5 bases	YPO3261	YPO3261	amidase
2413154	C	T	DOWNSTREAM: 56 bases	YPO2144	fadR	fatty acid metabolism regulator
4123916	G	T	DOWNSTREAM: 66 bases	YPO3687	YPO3687	ribonuclease
2828838	C	T	DOWNSTREAM: 90 bases	YPO2519	YPO2519	SAM-dependent methyltransferase
3607609	A	G	DOWNSTREAM: 91 bases	YPO3242	yafK	hypothetical protein
309324	C	T	INTERGENIC
511653	G	T	INTERGENIC
867596	C	T	INTERGENIC
990954	G	A	INTERGENIC
1037476	C	T	INTERGENIC
1216366	C	T	INTERGENIC
1306347	C	T	INTERGENIC
1344950	A	G	INTERGENIC
1607551	C	T	INTERGENIC
2018367	G	A	INTERGENIC
2413154	C	T	INTERGENIC
2828838	C	T	INTERGENIC
3634070	A	T	INTERGENIC
3784042	T	A	INTERGENIC
4123916	G	T	INTERGENIC
4147421	G	T	INTERGENIC
4256238	A	G	INTERGENIC
4343118	G	A	INTERGENIC
4393272	C	T	INTERGENIC
