# Supplementary material for: Phylogeography of the second plague pandemic revealed through analysis of historical Yersinia pestis genomes
Source: Nat Commun. 2019 Oct 2;10:4470. doi: 10.1038/s41467-019-12154-0 (PMC6775055; doi:10.1038/s41467-019-12154-0)
Supplement: Supplementary file 12 — Supplementary Data 9 [file 41467_2019_12154_MOESM12_ESM.xlsx]

## Sheet: Supplementary data 9
Supplementary Data 9 - Gene annotations and effects of SNPs located on the branch between the 1.IN and 1.ORI strains
Position	Reference	SNP	Effect	Gene_ID	Gene Name	Gene function	old AA/new AA	Old codon/New codon	Codon # (CDS)
286528	T	A	SYNONYMOUS_CODING	YPO0285	YPO0285	hypothetical protein	R/R	cgA/cgT	46
699647	T	C	SYNONYMOUS_CODING	YPO0643	rpoD	RNA polymerase sigma factor RpoD	Q/Q	caA/caG	468
1735263	A	C	SYNONYMOUS_CODING	YPO1526	YPO1526	assembly protein (YegA)	A/A	gcA/gcC	307
1749443	T	C	SYNONYMOUS_CODING	YPO1537	YPO1537	iron-siderophore receptor	P/P	ccA/ccG	536
2575152	G	A	SYNONYMOUS_CODING	YPO2291	YPO2291	virulence factor	L/L	ttG/ttA	282
2739149	C	A	SYNONYMOUS_CODING	YPO2439	yfeA	substrate-binding protein	T/T	acC/acA	137
4082562	T	C	SYNONYMOUS_CODING	YPO3662	YPO3662	sulfite oxidase subunit YedY	Q/Q	caA/caG	294
4518401	G	A	SYNONYMOUS_CODING	YPO4007	uhpC	membrane protein regulates uhpT expression	N/N	aaC/aaT	270
1025278	T	G	NON_SYNONYMOUS_CODING	YPO0932	YPO0932	hypothetical protein	S/A	Tct/Gct	137
1098675	A	C	NON_SYNONYMOUS_CODING	YPO0989	iucA	pseudogene	S/R	Agc/Cgc	380
2508389	T	C	NON_SYNONYMOUS_CODING	YPO2234	cstA	carbon starvation protein A	T/A	Aca/Gca	623
2744933	A	G	NON_SYNONYMOUS_CODING	YPO2446	YPO2446	YniC; 2-deoxyglucose-6-phosphatase	I/V	Att/Gtt	97
2903882	T	G	NON_SYNONYMOUS_CODING	YPO2582	YPO2582	sugar transport ATP-binding protein	C/G	Tgt/Ggt	413
2936268	G	A	NON_SYNONYMOUS_CODING	YPO2614	gltJ	glutamate/aspartate transport system permease	L/F	Ctt/Ttt	82
3085079	A	G	NON_SYNONYMOUS_CODING	YPO2752	mepA	D-alanyl-D-alanine endopeptidase	T/A	Act/Gct	85
3362591	A	G	NON_SYNONYMOUS_CODING	YPO3009	YPO3009	two-component response regulator	S/G	Agc/Ggc	59
3421335	A	G	NON_SYNONYMOUS_CODING	YPO3064	bcp	bacterioferritin comigratory protein	M/V	Atg/Gtg	136
3564026	C	T	NON_SYNONYMOUS_CODING	YPO3201	proY	permease	C/Y	tGt/tAt	84
3616733	A	G	NON_SYNONYMOUS_CODING	YPO3247	hmwA	adhesin	L/P	cTa/cCa	1291
4194600	G	A	NON_SYNONYMOUS_CODING	YPO3742	thiG	thiazole synthase	V/I	Gtt/Att	98
4421633	T	C	NON_SYNONYMOUS_CODING	YPO3937	glpD	glycerol-3-phosphate dehydrogenase	V/A	gTg/gCg	125
2277583	G	A	INTERGENIC
2684793	A	G	INTERGENIC
3324959	A	G	DOWNSTREAM: 24 bases	YPO2977	glk	glucokinase
